# Supplementary material for: IBDome: An integrated molecular, histopathological, and clinical atlas of inflammatory bowel diseases
Source: bioRxiv. 2025 Apr 10:2025.03.26.645544. Preprint. [Version 2] doi: 10.1101/2025.03.26.645544 (PMC12026404; doi:10.1101/2025.03.26.645544)
Supplement: Supplement 1 [file media-1.xlsx]

## Sheet: ExtendedDataTable1_DGEresults
gene_id	baseMean	log2FoldChange	lfcSE	stat	pvalue	padj	weight	log2FoldChange_shrink	lfcSE_shrink	gene_type	hgnc_symbol	genes_description
ENSG00000206073	14.2279	20.1671	1.06198	18.99	2.06278e-80	3.99443e-76	1.68671	0.955813	0.347301	protein_coding	SERPINB4	serpin family B member 4 [Source:HGNC Symbol;Acc:HGNC:10570]
ENSG00000057149	55.9014	22.9506	1.21797	18.8434	3.3284e-79	3.81981e-75	1.423	0.790045	0.333788	protein_coding	SERPINB3	serpin family B member 3 [Source:HGNC Symbol;Acc:HGNC:10569]
ENSG00000177257	1.84536	26.9057	1.50584	17.8676	2.10916e-71	1.81803e-67	1.26308	0.495664	0.301539	protein_coding	DEFB4B	defensin beta 4B [Source:HGNC Symbol;Acc:HGNC:30193]
ENSG00000129455	19.7671	21.9099	1.2563	17.44	4.09776e-68	2.23845e-64	1.4948	0.749993	0.329766	protein_coding	KLK8	kallikrein related peptidase 8 [Source:HGNC Symbol;Acc:HGNC:6369]
ENSG00000149968	1792.88	7.13604	0.490215	14.5569	5.27645e-48	2.09419e-44	1.64588	4.05984	0.320334	protein_coding	MMP3	matrix metallopeptidase 3 [Source:HGNC Symbol;Acc:HGNC:7173]
ENSG00000169429	1303.24	6.67477	0.466618	14.3046	2.0495e-46	7.35094e-43	1.51774	3.95445	0.313788	protein_coding	CXCL8	C-X-C motif chemokine ligand 8 [Source:HGNC Symbol;Acc:HGNC:6025]
ENSG00000228742	21.6136	7.12004	0.521029	13.6654	1.63512e-42	4.70681e-39	1.62095	3.92344	0.315449	lncRNA	LINC02577	long intergenic non-protein coding RNA 2577 [Source:HGNC Symbol;Acc:HGNC:53749]
ENSG00000134339	134.97	6.10336	0.449754	13.5705	5.99499e-42	1.71304e-38	1.4288	4.01533	0.303836	protein_coding	SAA2	serum amyloid A2 [Source:HGNC Symbol;Acc:HGNC:10514]
ENSG00000066405	351.183	5.56149	0.420554	13.2242	6.36284e-40	1.50497e-36	1.53435	3.96849	0.295374	protein_coding	CLDN18	claudin 18 [Source:HGNC Symbol;Acc:HGNC:2039]
ENSG00000140274	2544.88	5.62167	0.446313	12.5958	2.22673e-36	4.37054e-33	1.66409	3.65211	0.307632	protein_coding	DUOXA2	dual oxidase maturation factor 2 [Source:HGNC Symbol;Acc:HGNC:32698]
ENSG00000163735	908.463	6.16186	0.504867	12.2049	2.92629e-34	4.69195e-31	1.85188	3.51842	0.324513	protein_coding	CXCL5	C-X-C motif chemokine ligand 5 [Source:HGNC Symbol;Acc:HGNC:10642]
ENSG00000162747	403.245	5.03564	0.412906	12.1956	3.28091e-34	6.77495e-31	1.3181	3.5826	0.295372	protein_coding	FCGR3B	Fc fragment of IgG receptor IIIb [Source:HGNC Symbol;Acc:HGNC:3620]
ENSG00000173432	190.999	5.58691	0.461103	12.1164	8.64728e-34	1.6518e-30	1.31529	3.56147	0.310217	protein_coding	SAA1	serum amyloid A1 [Source:HGNC Symbol;Acc:HGNC:10513]
ENSG00000007171	4771.97	3.03798	0.254998	11.9138	1.00348e-32	1.40037e-29	1.67178	2.70781	0.216737	protein_coding	NOS2	nitric oxide synthase 2 [Source:HGNC Symbol;Acc:HGNC:7873]
ENSG00000172927	243.526	3.30215	0.277979	11.8791	1.51937e-32	2.42023e-29	1.36697	2.82311	0.230506	protein_coding	MYEOV	myeloma overexpressed [Source:HGNC Symbol;Acc:HGNC:7563]
ENSG00000133048	1215.37	5.41836	0.457753	11.8369	2.5173e-32	3.45523e-29	1.48724	3.69427	0.311158	protein_coding	CHI3L1	chitinase 3 like 1 [Source:HGNC Symbol;Acc:HGNC:1932]
ENSG00000163464	146.485	5.22662	0.454182	11.5078	1.20556e-30	1.53961e-27	1.50443	3.51079	0.30833	protein_coding	CXCR1	C-X-C motif chemokine receptor 1 [Source:HGNC Symbol;Acc:HGNC:6026]
ENSG00000105464	131.193	2.96118	0.259382	11.4163	3.4678e-30	4.36097e-27	1.36697	2.50455	0.219272	protein_coding	GRIN2D	glutamate ionotropic receptor NMDA type subunit 2D [Source:HGNC Symbol;Acc:HGNC:4588]
ENSG00000196611	2638.76	4.6948	0.411668	11.4043	3.97755e-30	4.33721e-27	1.66409	3.48805	0.295519	protein_coding	MMP1	matrix metallopeptidase 1 [Source:HGNC Symbol;Acc:HGNC:7155]
ENSG00000171711	30.718	9.61355	0.843524	11.3969	4.3335e-30	5.21243e-27	1.35773	1.7698	0.35823	protein_coding	DEFB4A	defensin beta 4A [Source:HGNC Symbol;Acc:HGNC:2767]
ENSG00000139515	107.489	3.44264	0.307526	11.1946	4.33154e-29	4.4781e-26	1.50443	2.76632	0.247056	protein_coding	PDX1	pancreatic and duodenal homeobox 1 [Source:HGNC Symbol;Acc:HGNC:6107]
ENSG00000125538	1235.81	4.34785	0.389102	11.1741	5.46204e-29	5.30878e-26	1.5275	3.31281	0.286492	protein_coding	IL1B	interleukin 1 beta [Source:HGNC Symbol;Acc:HGNC:5992]
ENSG00000140279	9340.19	4.52142	0.410301	11.0198	3.06792e-28	2.60603e-25	1.67178	3.16357	0.295058	protein_coding	DUOX2	dual oxidase 2 [Source:HGNC Symbol;Acc:HGNC:13273]
ENSG00000163739	1086.74	3.76164	0.342474	10.9837	4.57711e-28	3.96979e-25	1.56911	3.05825	0.265501	protein_coding	CXCL1	C-X-C motif chemokine ligand 1 [Source:HGNC Symbol;Acc:HGNC:4602]
ENSG00000128422	138.113	5.02703	0.458506	10.9639	5.69776e-28	5.41757e-25	1.3683	3.21	0.310341	protein_coding	KRT17	keratin 17 [Source:HGNC Symbol;Acc:HGNC:6427]
ENSG00000225972	81.1575	-2.46736	0.225199	-10.9564	6.19425e-28	5.41757e-25	1.43633	-2.334	0.196828	unprocessed_pseudogene	MTND1P23	MT-ND1 pseudogene 23 [Source:HGNC Symbol;Acc:HGNC:42092]
ENSG00000164379	175.118	3.65956	0.334122	10.9528	6.4432e-28	5.69639e-25	1.3683	2.97005	0.260962	protein_coding	FOXQ1	forkhead box Q1 [Source:HGNC Symbol;Acc:HGNC:20951]
ENSG00000134827	210.185	5.11408	0.471547	10.8453	2.09917e-27	1.59591e-24	1.53435	3.44195	0.314057	protein_coding	TCN1	transcobalamin 1 [Source:HGNC Symbol;Acc:HGNC:11652]
ENSG00000163220	1590.43	3.96624	0.368087	10.7753	4.50343e-27	3.32053e-24	1.5275	3.14211	0.277502	protein_coding	S100A9	S100 calcium binding protein A9 [Source:HGNC Symbol;Acc:HGNC:10499]
ENSG00000135480	167.255	4.08921	0.379869	10.7648	5.04733e-27	4.17794e-24	1.31529	3.04917	0.281961	protein_coding	KRT7	keratin 7 [Source:HGNC Symbol;Acc:HGNC:6445]
ENSG00000166396	129.249	8.49291	0.794451	10.6903	1.13015e-26	8.70235e-24	1.3683	1.97739	0.357355	protein_coding	SERPINB7	serpin family B member 7 [Source:HGNC Symbol;Acc:HGNC:13902]
ENSG00000171051	386.411	3.73808	0.350016	10.6798	1.26604e-26	8.98756e-24	1.4378	3.048	0.269033	protein_coding	FPR1	formyl peptide receptor 1 [Source:HGNC Symbol;Acc:HGNC:3826]
ENSG00000238133	31.1267	4.98899	0.469012	10.6372	1.99976e-26	1.33618e-23	1.48129	3.19663	0.307179	lncRNA	MAP3K20-AS1	MAP3K20 antisense RNA 1 [Source:HGNC Symbol;Acc:HGNC:27935]
ENSG00000180871	205.69	3.74935	0.354595	10.5736	3.95012e-26	2.92709e-23	1.29639	3.05126	0.271021	protein_coding	CXCR2	C-X-C motif chemokine receptor 2 [Source:HGNC Symbol;Acc:HGNC:6027]
ENSG00000268104	827.827	4.28697	0.409051	10.4803	1.06434e-25	5.44714e-23	1.82342	3.07654	0.294296	protein_coding	SLC6A14	solute carrier family 6 member 14 [Source:HGNC Symbol;Acc:HGNC:11047]
ENSG00000166670	189.33	5.06113	0.484344	10.4494	1.47392e-25	9.78263e-23	1.36697	3.0885	0.318122	protein_coding	MMP10	matrix metallopeptidase 10 [Source:HGNC Symbol;Acc:HGNC:7156]
ENSG00000231826	80.8539	5.16804	0.495818	10.4233	1.94182e-25	1.19343e-22	1.43633	3.16954	0.318819	lncRNA	LINC01819	long intergenic non-protein coding RNA 1819 [Source:HGNC Symbol;Acc:HGNC:52624]
ENSG00000182240	3274.18	1.39274	0.134025	10.3916	2.70634e-25	1.28311e-22	1.81291	1.34406	0.126919	protein_coding	BACE2	beta-secretase 2 [Source:HGNC Symbol;Acc:HGNC:934]
ENSG00000166278	2780.42	1.64609	0.159763	10.3033	6.80522e-25	3.42488e-22	1.66409	1.58226	0.148285	protein_coding	C2	complement C2 [Source:HGNC Symbol;Acc:HGNC:1248]
ENSG00000205403	1113.08	2.14553	0.208796	10.2757	9.06596e-25	4.8272e-22	1.53356	1.99362	0.18561	protein_coding	CFI	complement factor I [Source:HGNC Symbol;Acc:HGNC:5394]
ENSG00000114378	242.227	2.29124	0.223185	10.2661	1.00176e-24	5.20116e-22	1.53435	2.06455	0.19564	protein_coding	HYAL1	hyaluronidase 1 [Source:HGNC Symbol;Acc:HGNC:5320]
ENSG00000122641	244.542	3.9214	0.382842	10.2429	1.27414e-24	7.46544e-22	1.29639	3.11068	0.283343	protein_coding	INHBA	inhibin subunit beta A [Source:HGNC Symbol;Acc:HGNC:6066]
ENSG00000148346	10936.6	3.12715	0.305533	10.2351	1.381e-24	6.42405e-22	1.67178	2.75746	0.246525	protein_coding	LCN2	lipocalin 2 [Source:HGNC Symbol;Acc:HGNC:6526]
ENSG00000169605	641.055	28.8826	2.84538	10.1507	3.28906e-24	1.80119e-21	1.35551	0.140175	0.190413	protein_coding	GKN1	gastrokine 1 [Source:HGNC Symbol;Acc:HGNC:23217]
ENSG00000137203	41.1468	3.31139	0.328918	10.0675	7.68925e-24	3.44307e-21	1.62095	2.46622	0.257014	protein_coding	TFAP2A	transcription factor AP-2 alpha [Source:HGNC Symbol;Acc:HGNC:11742]
ENSG00000124875	294.772	3.53628	0.351928	10.0483	9.34566e-24	4.85439e-21	1.36697	2.83739	0.269912	protein_coding	CXCL6	C-X-C motif chemokine ligand 6 [Source:HGNC Symbol;Acc:HGNC:10643]
ENSG00000123843	250.337	2.48783	0.248596	10.0075	1.41257e-23	6.39782e-21	1.53435	2.21947	0.212621	protein_coding	C4BPB	complement component 4 binding protein beta [Source:HGNC Symbol;Acc:HGNC:1328]
ENSG00000159871	98.6713	2.31407	0.231786	9.98362	1.79791e-23	8.56241e-21	1.4288	2.12119	0.201562	protein_coding	LYPD5	LY6/PLAUR domain containing 5 [Source:HGNC Symbol;Acc:HGNC:26397]
ENSG00000119535	425.032	3.06395	0.307395	9.96748	2.11528e-23	9.61041e-21	1.4378	2.63565	0.247485	protein_coding	CSF3R	colony stimulating factor 3 receptor [Source:HGNC Symbol;Acc:HGNC:2439]
ENSG00000186407	107.004	4.40206	0.441779	9.9644	2.18185e-23	9.7797e-21	1.4288	3.18655	0.304565	protein_coding	CD300E	CD300e molecule [Source:HGNC Symbol;Acc:HGNC:28874]
ENSG00000165188	22.2003	2.69684	0.270855	9.95676	2.35627e-23	9.31174e-21	1.68671	2.32454	0.225708	protein_coding	RNF183	ring finger protein 183 [Source:HGNC Symbol;Acc:HGNC:28721]
ENSG00000169469	10.4438	11.3736	1.14846	9.90337	4.02488e-23	1.70667e-20	1.48129	0.857943	0.339823	protein_coding	SPRR1B	small proline rich protein 1B [Source:HGNC Symbol;Acc:HGNC:11260]
ENSG00000168875	18.9508	6.30235	0.637862	9.88042	5.06198e-23	2.13484e-20	1.46124	2.82875	0.346393	protein_coding	SOX14	SRY-box transcription factor 14 [Source:HGNC Symbol;Acc:HGNC:11193]
ENSG00000150551	66.3435	3.28062	0.332449	9.86804	5.7271e-23	2.41174e-20	1.43633	2.73594	0.259827	protein_coding	LYPD1	LY6/PLAUR domain containing 1 [Source:HGNC Symbol;Acc:HGNC:28431]
ENSG00000186832	19.0238	8.86806	0.906931	9.77809	1.39819e-22	4.92271e-20	1.68671	1.49958	0.357464	protein_coding	KRT16	keratin 16 [Source:HGNC Symbol;Acc:HGNC:6423]
ENSG00000095752	95.3895	6.69023	0.687197	9.73553	2.12711e-22	8.71845e-20	1.423	2.42892	0.35157	protein_coding	IL11	interleukin 11 [Source:HGNC Symbol;Acc:HGNC:5966]
ENSG00000131203	1527.85	3.30189	0.339785	9.71758	2.53733e-22	9.77608e-20	1.48724	2.77738	0.264257	protein_coding	IDO1	indoleamine 2,3-dioxygenase 1 [Source:HGNC Symbol;Acc:HGNC:6059]
ENSG00000111801	1022.14	1.04672	0.107995	9.69228	3.25201e-22	9.889e-20	1.85188	1.0304	0.104121	protein_coding	BTN3A3	butyrophilin subfamily 3 member A3 [Source:HGNC Symbol;Acc:HGNC:1140]
ENSG00000224397	58.4922	2.93524	0.30384	9.6605	4.43713e-22	1.72618e-19	1.423	2.50751	0.245202	lncRNA	SMIM25	small integral membrane protein 25 [Source:HGNC Symbol;Acc:HGNC:50328]
ENSG00000141527	57.9303	2.04717	0.212912	9.6151	6.90397e-22	2.71769e-19	1.3829	1.8246	0.188501	protein_coding	CARD14	caspase recruitment domain family member 14 [Source:HGNC Symbol;Acc:HGNC:16446]
ENSG00000157551	60.8533	4.38381	0.456196	9.60948	7.29136e-22	2.74357e-19	1.423	3.09147	0.308538	protein_coding	KCNJ15	potassium inwardly rectifying channel subfamily J member 15 [Source:HGNC Symbol;Acc:HGNC:6261]
ENSG00000185499	4033.74	2.25336	0.235202	9.58054	9.65386e-22	2.80527e-19	1.81291	1.94922	0.203861	protein_coding	MUC1	mucin 1, cell surface associated [Source:HGNC Symbol;Acc:HGNC:7508]
ENSG00000243649	6052.14	1.68601	0.176241	9.56648	1.10607e-21	3.3919e-19	1.69061	1.60865	0.161322	protein_coding	CFB	complement factor B [Source:HGNC Symbol;Acc:HGNC:1037]
ENSG00000167755	73.4056	9.28501	0.970871	9.56358	1.13749e-21	4.13321e-19	1.3829	1.31017	0.35491	protein_coding	KLK6	kallikrein related peptidase 6 [Source:HGNC Symbol;Acc:HGNC:6367]
ENSG00000086205	1823.03	3.70286	0.387414	9.55789	1.20177e-21	3.72637e-19	1.64588	3.05786	0.285289	protein_coding	FOLH1	folate hydrolase 1 [Source:HGNC Symbol;Acc:HGNC:3788]
ENSG00000169248	357.305	3.44075	0.361224	9.52525	1.64649e-21	5.50522e-19	1.48008	2.89128	0.274292	protein_coding	CXCL11	C-X-C motif chemokine ligand 11 [Source:HGNC Symbol;Acc:HGNC:10638]
ENSG00000163734	341.552	3.00389	0.317392	9.46427	2.95607e-21	1.0542e-18	1.36697	2.52464	0.252679	protein_coding	CXCL3	C-X-C motif chemokine ligand 3 [Source:HGNC Symbol;Acc:HGNC:4604]
ENSG00000138755	1828.94	3.21606	0.343255	9.3693	7.30125e-21	2.11224e-18	1.6603	2.67731	0.265957	protein_coding	CXCL9	C-X-C motif chemokine ligand 9 [Source:HGNC Symbol;Acc:HGNC:7098]
ENSG00000183019	32.0402	5.27495	0.564778	9.33986	9.64642e-21	2.77678e-18	1.62095	3.04746	0.331774	protein_coding	MCEMP1	mast cell expressed membrane protein 1 [Source:HGNC Symbol;Acc:HGNC:27291]
ENSG00000168394	6661.12	1.0705	0.114649	9.33714	9.89755e-21	2.77678e-18	1.67178	1.04801	0.110054	protein_coding	TAP1	transporter 1, ATP binding cassette subfamily B member [Source:HGNC Symbol;Acc:HGNC:43]
ENSG00000166523	97.2078	3.76112	0.4053	9.27985	1.69717e-20	5.46435e-18	1.4288	2.90367	0.292197	protein_coding	CLEC4E	C-type lectin domain family 4 member E [Source:HGNC Symbol;Acc:HGNC:14555]
ENSG00000258227	38.9516	4.05112	0.437259	9.26481	1.95419e-20	5.46902e-18	1.62095	2.86133	0.302151	protein_coding	CLEC5A	C-type lectin domain containing 5A [Source:HGNC Symbol;Acc:HGNC:2054]
ENSG00000132911	26.4686	6.08429	0.657342	9.2559	2.12432e-20	6.41651e-18	1.48129	2.64217	0.345478	protein_coding	NMUR2	neuromedin U receptor 2 [Source:HGNC Symbol;Acc:HGNC:16454]
ENSG00000203747	717.739	2.52071	0.273961	9.201	3.5463e-20	9.39508e-18	1.66604	2.25681	0.228405	protein_coding	FCGR3A	Fc fragment of IgG receptor IIIa [Source:HGNC Symbol;Acc:HGNC:3619]
ENSG00000115008	51.8456	4.13745	0.453029	9.13286	6.67138e-20	2.08701e-17	1.3829	2.91807	0.30793	protein_coding	IL1A	interleukin 1 alpha [Source:HGNC Symbol;Acc:HGNC:5991]
ENSG00000106366	502.019	3.31586	0.363367	9.12537	7.14903e-20	2.08701e-17	1.47215	2.76444	0.27529	protein_coding	SERPINE1	serpin family E member 1 [Source:HGNC Symbol;Acc:HGNC:8583]
ENSG00000198535	199.203	2.52608	0.278547	9.06879	1.20349e-19	3.88127e-17	1.31529	2.22091	0.231133	protein_coding	C2CD4A	C2 calcium dependent domain containing 4A [Source:HGNC Symbol;Acc:HGNC:33627]
ENSG00000007908	137.488	4.10459	0.453147	9.05797	1.329e-19	4.07113e-17	1.36697	2.88313	0.309283	protein_coding	SELE	selectin E [Source:HGNC Symbol;Acc:HGNC:10718]
ENSG00000100078	22.7418	3.91136	0.433288	9.02717	1.76169e-19	4.88436e-17	1.4912	2.77142	0.298369	protein_coding	PLA2G3	phospholipase A2 group III [Source:HGNC Symbol;Acc:HGNC:17934]
ENSG00000196352	3752.72	1.96134	0.218203	8.98858	2.50453e-19	5.68726e-17	1.79794	1.81756	0.192256	protein_coding	CD55	CD55 molecule (Cromer blood group) [Source:HGNC Symbol;Acc:HGNC:2665]
ENSG00000018280	81.5118	3.21306	0.35864	8.95902	3.27575e-19	9.32618e-17	1.41633	2.61287	0.272662	protein_coding	SLC11A1	solute carrier family 11 member 1 [Source:HGNC Symbol;Acc:HGNC:10907]
ENSG00000136689	995.719	3.156	0.352771	8.94631	3.67569e-19	9.54699e-17	1.53356	2.55452	0.270506	protein_coding	IL1RN	interleukin 1 receptor antagonist [Source:HGNC Symbol;Acc:HGNC:6000]
ENSG00000078098	64.7155	3.30228	0.369144	8.94578	3.69341e-19	1.051e-16	1.3829	2.63276	0.277267	protein_coding	FAP	fibroblast activation protein alpha [Source:HGNC Symbol;Acc:HGNC:3590]
ENSG00000137673	283.13	4.72161	0.529814	8.91182	5.01998e-19	1.5019e-16	1.29639	2.86511	0.33015	protein_coding	MMP7	matrix metallopeptidase 7 [Source:HGNC Symbol;Acc:HGNC:7174]
ENSG00000108342	92.7383	6.83699	0.767889	8.90363	5.40516e-19	1.5019e-16	1.3829	1.96796	0.356861	protein_coding	CSF3	colony stimulating factor 3 [Source:HGNC Symbol;Acc:HGNC:2438]
ENSG00000110719	1935.98	0.678884	0.0765549	8.86793	7.45167e-19	1.72125e-16	1.6442	0.669859	0.0751138	protein_coding	TCIRG1	T cell immune regulator 1, ATPase H+ transporting V0 subunit a3 [Source:HGNC Symbol;Acc:HGNC:11647]
ENSG00000162174	754.925	1.07936	0.121831	8.85944	8.04167e-19	2.22724e-16	1.35551	1.05539	0.116391	protein_coding	ASRGL1	asparaginase and isoaspartyl peptidase 1 [Source:HGNC Symbol;Acc:HGNC:16448]
ENSG00000085265	203.028	2.91037	0.32961	8.82973	1.04925e-18	2.70858e-16	1.4378	2.48457	0.259059	protein_coding	FCN1	ficolin 1 [Source:HGNC Symbol;Acc:HGNC:3623]
ENSG00000205420	39.951	8.61199	0.978167	8.80421	1.31777e-18	2.86715e-16	1.68671	1.26871	0.35433	protein_coding	KRT6A	keratin 6A [Source:HGNC Symbol;Acc:HGNC:6443]
ENSG00000184557	1519.92	2.55966	0.291665	8.77605	1.69311e-18	4.04846e-16	1.51774	2.24774	0.238782	protein_coding	SOCS3	suppressor of cytokine signaling 3 [Source:HGNC Symbol;Acc:HGNC:19391]
ENSG00000128039	636.585	1.18085	0.134716	8.76544	1.86049e-18	4.79652e-16	1.3922	1.14749	0.12752	protein_coding	SRD5A3	steroid 5 alpha-reductase 3 [Source:HGNC Symbol;Acc:HGNC:25812]
ENSG00000160183	103.624	1.72599	0.198323	8.70289	3.23534e-18	8.03901e-16	1.4288	1.5825	0.178029	protein_coding	TMPRSS3	transmembrane serine protease 3 [Source:HGNC Symbol;Acc:HGNC:11877]
ENSG00000128683	4.48968	4.70767	0.542363	8.67993	3.96029e-18	1.14093e-15	1.1934	2.96428	0.333768	protein_coding	GAD1	glutamate decarboxylase 1 [Source:HGNC Symbol;Acc:HGNC:4092]
ENSG00000169174	448.691	1.91621	0.221081	8.66745	4.41922e-18	1.03747e-15	1.48008	1.73962	0.194257	protein_coding	PCSK9	proprotein convertase subtilisin/kexin type 9 [Source:HGNC Symbol;Acc:HGNC:20001]
ENSG00000172023	24195.7	4.66777	0.539262	8.65585	4.89264e-18	9.7531e-16	1.76182	2.38385	0.333349	protein_coding	REG1B	regenerating family member 1 beta [Source:HGNC Symbol;Acc:HGNC:9952]
ENSG00000132357	314.754	1.37376	0.159265	8.62565	6.37323e-18	1.47733e-15	1.4378	1.31599	0.147908	protein_coding	CARD6	caspase recruitment domain family member 6 [Source:HGNC Symbol;Acc:HGNC:16394]
ENSG00000243509	735.648	3.16956	0.367738	8.61905	6.75129e-18	1.54916e-15	1.4378	2.51425	0.277335	protein_coding	TNFRSF6B	TNF receptor superfamily member 6b [Source:HGNC Symbol;Acc:HGNC:11921]
ENSG00000198019	22.9514	3.0649	0.355827	8.61345	7.08916e-18	1.41523e-15	1.68671	2.51168	0.270315	protein_coding	FCGR1B	Fc fragment of IgG receptor Ib [Source:HGNC Symbol;Acc:HGNC:3614]
ENSG00000104490	280.737	0.990989	0.115158	8.60551	7.59785e-18	1.17683e-15	2.19658	0.974967	0.11053	protein_coding	NCALD	neurocalcin delta [Source:HGNC Symbol;Acc:HGNC:7655]
ENSG00000100342	3381.64	1.67707	0.19565	8.57179	1.01888e-17	1.88889e-15	1.76182	1.56706	0.176033	protein_coding	APOL1	apolipoprotein L1 [Source:HGNC Symbol;Acc:HGNC:618]
ENSG00000255071	11.4968	5.70323	0.66699	8.5507	1.2234e-17	2.34558e-15	1.68671	2.59676	0.348463	protein_coding	SAA2-SAA4	SAA2-SAA4 readthrough [Source:HGNC Symbol;Acc:HGNC:39550]
ENSG00000171385	437.745	1.78994	0.209412	8.5475	1.25786e-17	2.62514e-15	1.53435	1.71896	0.186074	protein_coding	KCND3	potassium voltage-gated channel subfamily D member 3 [Source:HGNC Symbol;Acc:HGNC:6239]
ENSG00000150337	122.248	2.59639	0.305068	8.51088	1.72625e-17	3.83121e-15	1.4288	2.297	0.246188	protein_coding	FCGR1A	Fc fragment of IgG receptor Ia [Source:HGNC Symbol;Acc:HGNC:3613]
ENSG00000096395	16.7261	4.04681	0.476342	8.49558	1.96942e-17	4.14774e-15	1.4912	2.66446	0.317512	protein_coding	MLN	motilin [Source:HGNC Symbol;Acc:HGNC:7141]
ENSG00000105707	31.4054	2.61245	0.307562	8.49407	1.99516e-17	4.16193e-15	1.4912	2.16601	0.246956	protein_coding	HPN	hepsin [Source:HGNC Symbol;Acc:HGNC:5155]
ENSG00000204577	123.407	2.56453	0.302903	8.4665	2.52872e-17	5.69452e-15	1.3683	2.21872	0.244936	protein_coding	LILRB3	leukocyte immunoglobulin like receptor B3 [Source:HGNC Symbol;Acc:HGNC:6607]
ENSG00000081041	182.162	2.86416	0.339697	8.43153	3.41174e-17	7.61859e-15	1.36697	2.25396	0.26388	protein_coding	CXCL2	C-X-C motif chemokine ligand 2 [Source:HGNC Symbol;Acc:HGNC:4603]
ENSG00000164542	76.1342	1.2935	0.154791	8.35639	6.46681e-17	1.34913e-14	1.43633	1.23697	0.144351	protein_coding	KIAA0895	KIAA0895 [Source:HGNC Symbol;Acc:HGNC:22206]
ENSG00000114270	304.361	3.0779	0.368424	8.35424	6.58581e-17	1.36007e-14	1.4378	2.41983	0.277548	protein_coding	COL7A1	collagen type VII alpha 1 chain [Source:HGNC Symbol;Acc:HGNC:2214]
ENSG00000140932	14.574	4.31728	0.516934	8.3517	6.72897e-17	1.34913e-14	1.4948	2.66342	0.322582	protein_coding	CMTM2	CKLF like MARVEL transmembrane domain containing 2 [Source:HGNC Symbol;Acc:HGNC:19173]
ENSG00000128335	1379.65	1.07929	0.129435	8.33845	7.52723e-17	1.43608e-14	1.54232	1.04911	0.122985	protein_coding	APOL2	apolipoprotein L2 [Source:HGNC Symbol;Acc:HGNC:619]
ENSG00000118785	304.672	2.97113	0.358726	8.28247	1.20648e-16	2.71399e-14	1.29639	2.49628	0.273185	protein_coding	SPP1	secreted phosphoprotein 1 [Source:HGNC Symbol;Acc:HGNC:11255]
ENSG00000129048	389.726	1.54808	0.187508	8.25606	1.5056e-16	2.83628e-14	1.53435	1.4369	0.169961	protein_coding	ACKR4	atypical chemokine receptor 4 [Source:HGNC Symbol;Acc:HGNC:1611]
ENSG00000262406	1933.01	2.51788	0.305319	8.24671	1.62817e-16	2.83717e-14	1.6442	2.22962	0.246406	protein_coding	MMP12	matrix metallopeptidase 12 [Source:HGNC Symbol;Acc:HGNC:7158]
ENSG00000137699	265.827	2.20391	0.267328	8.24421	1.66254e-16	3.43142e-14	1.36697	1.89734	0.224353	protein_coding	TRIM29	tripartite motif containing 29 [Source:HGNC Symbol;Acc:HGNC:17274]
ENSG00000101224	1290.77	1.0645	0.129321	8.23145	1.84963e-16	3.43142e-14	1.51774	1.04382	0.122889	protein_coding	CDC25B	cell division cycle 25B [Source:HGNC Symbol;Acc:HGNC:1726]
ENSG00000120875	326.421	1.97999	0.242185	8.17553	2.9458e-16	3.74379e-14	2.19658	1.79657	0.208498	protein_coding	DUSP4	dual specificity phosphatase 4 [Source:HGNC Symbol;Acc:HGNC:3070]
ENSG00000151948	24.5444	3.45211	0.422399	8.17263	3.01737e-16	5.55377e-14	1.4912	2.5995	0.297464	protein_coding	GLT1D1	glycosyltransferase 1 domain containing 1 [Source:HGNC Symbol;Acc:HGNC:26483]
ENSG00000175538	1374.07	0.994602	0.121707	8.1721	3.03077e-16	5.48171e-14	1.53037	0.973227	0.116277	protein_coding	KCNE3	potassium voltage-gated channel subfamily E regulatory subunit 3 [Source:HGNC Symbol;Acc:HGNC:6243]
ENSG00000164294	225.844	1.33014	0.163004	8.16015	3.34597e-16	6.744e-14	1.29639	1.28317	0.150933	protein_coding	GPX8	glutathione peroxidase 8 (putative) [Source:HGNC Symbol;Acc:HGNC:33100]
ENSG00000147689	94.1743	2.38569	0.292574	8.15414	3.51663e-16	6.55475e-14	1.43633	1.98269	0.239166	protein_coding	FAM83A	family with sequence similarity 83 member A [Source:HGNC Symbol;Acc:HGNC:28210]
ENSG00000142748	23.0389	3.31783	0.407146	8.14899	3.66965e-16	6.57841e-14	1.48129	2.67577	0.291047	protein_coding	FCN3	ficolin 3 [Source:HGNC Symbol;Acc:HGNC:3625]
ENSG00000117594	44.737	2.60735	0.320241	8.14182	3.89368e-16	6.23128e-14	1.68671	2.24024	0.254098	protein_coding	HSD11B1	hydroxysteroid 11-beta dehydrogenase 1 [Source:HGNC Symbol;Acc:HGNC:5208]
ENSG00000211893	23824.2	2.57862	0.316908	8.1368	4.05851e-16	6.09328e-14	1.81291	2.30588	0.252641	IG_C_gene	IGHG2	immunoglobulin heavy constant gamma 2 (G2m marker) [Source:HGNC Symbol;Acc:HGNC:5526]
ENSG00000111537	30.4819	3.49853	0.429976	8.13657	4.06628e-16	6.60769e-14	1.62095	2.66153	0.299432	protein_coding	IFNG	interferon gamma [Source:HGNC Symbol;Acc:HGNC:5438]
ENSG00000280734	96.3293	0.922865	0.113514	8.12993	4.29523e-16	7.98796e-14	1.3829	0.89541	0.109097	lncRNA	LINC01232	long intergenic non-protein coding RNA 1232 [Source:HGNC Symbol;Acc:HGNC:49755]
ENSG00000183010	1343.58	0.942158	0.115967	8.12434	4.4981e-16	7.63345e-14	1.5275	0.911201	0.111224	protein_coding	PYCR1	pyrroline-5-carboxylate reductase 1 [Source:HGNC Symbol;Acc:HGNC:9721]
ENSG00000101842	154.797	3.64776	0.449568	8.11392	4.90106e-16	9.50827e-14	1.31529	2.55889	0.308456	protein_coding	VSIG1	V-set and immunoglobulin domain containing 1 [Source:HGNC Symbol;Acc:HGNC:28675]
ENSG00000277632	154.622	2.74979	0.339335	8.10345	5.34208e-16	1.01265e-13	1.31529	2.31483	0.263965	protein_coding	CCL3	C-C motif chemokine ligand 3 [Source:HGNC Symbol;Acc:HGNC:10627]
ENSG00000089723	90.6008	1.26058	0.155714	8.09549	5.70347e-16	1.00292e-13	1.4288	1.21832	0.145104	protein_coding	OTUB2	OTU deubiquitinase, ubiquitin aldehyde binding 2 [Source:HGNC Symbol;Acc:HGNC:20351]
ENSG00000280693	42.0045	3.03706	0.375998	8.07733	6.61991e-16	9.93721e-14	1.68671	2.2681	0.279053	lncRNA	SH3PXD2A-AS1	SH3PXD2A antisense RNA 1 [Source:HGNC Symbol;Acc:HGNC:45242]
ENSG00000140853	1117.23	0.919376	0.113873	8.07372	6.81858e-16	1.0919e-13	1.53356	0.904311	0.109369	protein_coding	NLRC5	NLR family CARD domain containing 5 [Source:HGNC Symbol;Acc:HGNC:29933]
ENSG00000117461	574.148	1.10417	0.136921	8.06425	7.36863e-16	1.0919e-13	1.66604	1.08311	0.129397	protein_coding	PIK3R3	phosphoinositide-3-kinase regulatory subunit 3 [Source:HGNC Symbol;Acc:HGNC:8981]
ENSG00000152669	56.8647	1.75698	0.218165	8.05347	8.04779e-16	1.35272e-13	1.4288	1.49692	0.192077	protein_coding	CCNO	cyclin O [Source:HGNC Symbol;Acc:HGNC:18576]
ENSG00000240563	443.938	2.49288	0.309555	8.05309	8.07266e-16	1.28242e-13	1.53435	2.07986	0.248412	protein_coding	L1TD1	LINE1 type transposase domain containing 1 [Source:HGNC Symbol;Acc:HGNC:25595]
ENSG00000163993	2076.73	2.11251	0.262756	8.03981	8.99805e-16	1.3112e-13	1.6603	1.80637	0.221592	protein_coding	S100P	S100 calcium binding protein P [Source:HGNC Symbol;Acc:HGNC:10504]
ENSG00000146054	85.8294	2.00139	0.249695	8.01533	1.09843e-15	1.86643e-13	1.3829	1.74801	0.21318	protein_coding	TRIM7	tripartite motif containing 7 [Source:HGNC Symbol;Acc:HGNC:16278]
ENSG00000167656	16.8952	6.09621	0.760831	8.01257	1.12332e-15	1.79593e-13	1.4912	2.00473	0.355894	protein_coding	LY6D	lymphocyte antigen 6 family member D [Source:HGNC Symbol;Acc:HGNC:13348]
ENSG00000159224	66.9676	5.0767	0.633734	8.01078	1.13986e-15	1.86643e-13	1.43633	2.40924	0.348049	protein_coding	GIP	gastric inhibitory polypeptide [Source:HGNC Symbol;Acc:HGNC:4270]
ENSG00000088836	32.4118	2.09187	0.261656	7.99474	1.29848e-15	1.86889e-13	1.62095	1.89118	0.220947	protein_coding	SLC4A11	solute carrier family 4 member 11 [Source:HGNC Symbol;Acc:HGNC:16438]
ENSG00000234380	11.165	2.12869	0.266928	7.97478	1.52651e-15	2.38716e-13	1.48129	1.86549	0.223906	lncRNA	LINC01426	long intergenic non-protein coding RNA 1426 [Source:HGNC Symbol;Acc:HGNC:50734]
ENSG00000129451	433.352	3.63371	0.456941	7.95225	1.83154e-15	2.86168e-13	1.47215	2.61152	0.311082	protein_coding	KLK10	kallikrein related peptidase 10 [Source:HGNC Symbol;Acc:HGNC:6358]
ENSG00000166527	20.4549	4.29107	0.540804	7.93462	2.11133e-15	3.20371e-13	1.4948	2.72996	0.328765	protein_coding	CLEC4D	C-type lectin domain family 4 member D [Source:HGNC Symbol;Acc:HGNC:14554]
ENSG00000115386	67140.1	3.19863	0.403595	7.92535	2.27507e-15	2.86631e-13	1.81291	2.14378	0.292484	protein_coding	REG1A	regenerating family member 1 alpha [Source:HGNC Symbol;Acc:HGNC:9951]
ENSG00000111536	8.89899	2.50562	0.31689	7.90692	2.63845e-15	3.63201e-13	1.63635	2.07137	0.250707	protein_coding	IL26	interleukin 26 [Source:HGNC Symbol;Acc:HGNC:17119]
ENSG00000105825	128.113	2.75489	0.348418	7.90688	2.63927e-15	4.31931e-13	1.36697	2.12208	0.268198	protein_coding	TFPI2	tissue factor pathway inhibitor 2 [Source:HGNC Symbol;Acc:HGNC:11761]
ENSG00000123496	36.4237	3.56858	0.451644	7.90131	2.75991e-15	4.51657e-13	1.35773	2.56557	0.307735	protein_coding	IL13RA2	interleukin 13 receptor subunit alpha 2 [Source:HGNC Symbol;Acc:HGNC:5975]
ENSG00000175592	59.8859	3.1076	0.394615	7.87502	3.40696e-15	5.3645e-13	1.3829	2.16602	0.287696	protein_coding	FOSL1	FOS like 1, AP-1 transcription factor subunit [Source:HGNC Symbol;Acc:HGNC:13718]
ENSG00000213886	2303.31	2.3144	0.294216	7.86633	3.65194e-15	4.86387e-13	1.64588	2.06033	0.240232	protein_coding	UBD	ubiquitin D [Source:HGNC Symbol;Acc:HGNC:18795]
ENSG00000187908	38234.1	2.17111	0.276088	7.86381	3.72621e-15	4.53598e-13	1.81291	1.90157	0.229705	protein_coding	DMBT1	deleted in malignant brain tumors 1 [Source:HGNC Symbol;Acc:HGNC:2926]
ENSG00000287626	12.7458	3.64627	0.463746	7.86264	3.76129e-15	5.49239e-13	1.48129	2.54267	0.308173	lncRNA	NA	novel transcript, antisense to DTNBP1
ENSG00000162493	374.237	2.02103	0.258187	7.82775	4.96671e-15	7.32644e-13	1.4378	1.85858	0.218769	protein_coding	PDPN	podoplanin [Source:HGNC Symbol;Acc:HGNC:29602]
ENSG00000117228	2483.41	1.66976	0.213604	7.81706	5.40693e-15	7.0144e-13	1.64555	1.6009	0.189025	protein_coding	GBP1	guanylate binding protein 1 [Source:HGNC Symbol;Acc:HGNC:4182]
ENSG00000026950	1299.42	0.78435	0.100376	7.81412	5.53487e-15	7.51363e-13	1.54232	0.776921	0.0972287	protein_coding	BTN3A1	butyrophilin subfamily 3 member A1 [Source:HGNC Symbol;Acc:HGNC:1138]
ENSG00000204642	6892.81	0.897746	0.115002	7.80632	5.88827e-15	7.0144e-13	1.79794	0.87098	0.110367	protein_coding	HLA-F	major histocompatibility complex, class I, F [Source:HGNC Symbol;Acc:HGNC:4963]
ENSG00000174473	44.4474	2.50556	0.321066	7.80387	6.0038e-15	7.50061e-13	1.68671	2.09294	0.254535	protein_coding	GALNTL6	polypeptide N-acetylgalactosaminyltransferase like 6 [Source:HGNC Symbol;Acc:HGNC:33844]
ENSG00000136244	66.0619	4.41422	0.566555	7.79134	6.63039e-15	9.54269e-13	1.43633	2.55866	0.336914	protein_coding	IL6	interleukin 6 [Source:HGNC Symbol;Acc:HGNC:6018]
ENSG00000168032	46.6954	2.03071	0.260858	7.78471	6.98744e-15	9.62941e-13	1.48129	1.76308	0.220118	protein_coding	ENTPD3	ectonucleoside triphosphate diphosphohydrolase 3 [Source:HGNC Symbol;Acc:HGNC:3365]
ENSG00000137752	3462.85	0.987217	0.126878	7.78086	7.2033e-15	8.50578e-13	1.76182	0.958576	0.120774	protein_coding	CASP1	caspase 1 [Source:HGNC Symbol;Acc:HGNC:1499]
ENSG00000169035	101.528	9.091	1.16901	7.77663	7.44802e-15	1.04942e-12	1.43633	0.875716	0.338989	protein_coding	KLK7	kallikrein related peptidase 7 [Source:HGNC Symbol;Acc:HGNC:6368]
ENSG00000102265	2077.07	1.7155	0.220725	7.77211	7.71886e-15	9.55019e-13	1.6603	1.63319	0.194016	protein_coding	TIMP1	TIMP metallopeptidase inhibitor 1 [Source:HGNC Symbol;Acc:HGNC:11820]
ENSG00000140105	5451.51	1.53804	0.198543	7.74663	9.43624e-15	1.04942e-12	1.81291	1.48119	0.178167	protein_coding	WARS1	tryptophanyl-tRNA synthetase 1 [Source:HGNC Symbol;Acc:HGNC:12729]
ENSG00000134317	42.1254	1.6891	0.218088	7.74506	9.55357e-15	1.39288e-12	1.35773	1.56133	0.19233	protein_coding	GRHL1	grainyhead like transcription factor 1 [Source:HGNC Symbol;Acc:HGNC:17923]
ENSG00000225492	22.4007	2.36343	0.305517	7.73582	1.02737e-14	1.38129e-12	1.48129	2.08234	0.246174	transcribed_unprocessed_pseudogene	GBP1P1	guanylate binding protein 1 pseudogene 1 [Source:HGNC Symbol;Acc:HGNC:39561]
ENSG00000011422	1104.13	1.65442	0.214204	7.72359	1.13095e-14	1.40966e-12	1.56911	1.51076	0.189445	protein_coding	PLAUR	plasminogen activator, urokinase receptor [Source:HGNC Symbol;Acc:HGNC:9053]
ENSG00000123405	22.9145	2.82365	0.365596	7.72342	1.13252e-14	1.34543e-12	1.68671	2.28615	0.275338	protein_coding	NFE2	nuclear factor, erythroid 2 [Source:HGNC Symbol;Acc:HGNC:7780]
ENSG00000049449	2464.13	0.622956	0.0807047	7.71896	1.17281e-14	1.40206e-12	1.64588	0.61762	0.079025	protein_coding	RCN1	reticulocalbin 1 [Source:HGNC Symbol;Acc:HGNC:9934]
ENSG00000162654	1932.34	1.54526	0.200571	7.70432	1.31546e-14	1.55386e-12	1.64588	1.49884	0.179656	protein_coding	GBP4	guanylate binding protein 4 [Source:HGNC Symbol;Acc:HGNC:20480]
ENSG00000014257	174.205	1.23836	0.160835	7.69956	1.36531e-14	1.91896e-12	1.36697	1.16373	0.149163	protein_coding	ACPP	acid phosphatase, prostate [Source:HGNC Symbol;Acc:HGNC:125]
ENSG00000086548	18954.3	1.57416	0.204855	7.68429	1.53851e-14	1.6877e-12	1.76182	1.41637	0.182765	protein_coding	CEACAM6	CEA cell adhesion molecule 6 [Source:HGNC Symbol;Acc:HGNC:1818]
ENSG00000107159	174.936	1.90131	0.247709	7.67556	1.64693e-14	2.29901e-12	1.3683	1.65572	0.212021	protein_coding	CA9	carbonic anhydrase 9 [Source:HGNC Symbol;Acc:HGNC:1383]
ENSG00000163347	199.228	1.89278	0.247165	7.65797	1.88899e-14	2.72724e-12	1.31529	1.69963	0.211747	protein_coding	CLDN1	claudin 1 [Source:HGNC Symbol;Acc:HGNC:2032]
ENSG00000239998	49.9796	2.32863	0.305394	7.625	2.44031e-14	3.23425e-12	1.41633	2.07364	0.24636	protein_coding	LILRA2	leukocyte immunoglobulin like receptor A2 [Source:HGNC Symbol;Acc:HGNC:6603]
ENSG00000137198	110.054	1.17781	0.154587	7.61907	2.55519e-14	3.42993e-12	1.36697	1.13706	0.14415	protein_coding	GMPR	guanosine monophosphate reductase [Source:HGNC Symbol;Acc:HGNC:4376]
ENSG00000182885	106.801	1.78501	0.23433	7.61749	2.58661e-14	3.23425e-12	1.50443	1.64734	0.203351	protein_coding	ADGRG3	adhesion G protein-coupled receptor G3 [Source:HGNC Symbol;Acc:HGNC:13728]
ENSG00000151023	74.935	1.82502	0.239702	7.61371	2.6634e-14	3.51428e-12	1.3829	1.60401	0.206786	protein_coding	ENKUR	enkurin, TRPC channel interacting protein [Source:HGNC Symbol;Acc:HGNC:28388]
ENSG00000159263	10.3999	4.61289	0.606141	7.61025	2.73563e-14	3.38863e-12	1.4948	2.04414	0.340886	protein_coding	SIM2	SIM bHLH transcription factor 2 [Source:HGNC Symbol;Acc:HGNC:10883]
ENSG00000158859	162.598	2.79044	0.366702	7.60956	2.75029e-14	3.38863e-12	1.50443	2.34548	0.276733	protein_coding	ADAMTS4	ADAM metallopeptidase with thrombospondin type 1 motif 4 [Source:HGNC Symbol;Acc:HGNC:220]
ENSG00000154451	814.66	2.0934	0.275212	7.6065	2.81615e-14	3.38863e-12	1.53356	1.96839	0.229185	protein_coding	GBP5	guanylate binding protein 5 [Source:HGNC Symbol;Acc:HGNC:19895]
ENSG00000159231	88.6402	1.37044	0.180461	7.5941	3.0994e-14	3.93039e-12	1.423	1.31656	0.164654	protein_coding	CBR3	carbonyl reductase 3 [Source:HGNC Symbol;Acc:HGNC:1549]
ENSG00000143217	115.089	1.24785	0.1645	7.58571	3.30662e-14	4.48699e-12	1.31529	1.16263	0.152104	protein_coding	NECTIN4	nectin cell adhesion molecule 4 [Source:HGNC Symbol;Acc:HGNC:19688]
ENSG00000164932	98.931	2.19576	0.289789	7.57711	3.53331e-14	4.53541e-12	1.3829	1.9642	0.23769	protein_coding	CTHRC1	collagen triple helix repeat containing 1 [Source:HGNC Symbol;Acc:HGNC:18831]
ENSG00000204592	28156.4	0.569574	0.0752503	7.56906	3.75943e-14	3.87196e-12	1.76182	0.565555	0.0738786	protein_coding	HLA-E	major histocompatibility complex, class I, E [Source:HGNC Symbol;Acc:HGNC:4962]
ENSG00000104415	149.703	2.2884	0.302774	7.5581	4.08997e-14	5.23982e-12	1.3683	2.02911	0.244993	protein_coding	CCN4	cellular communication network factor 4 [Source:HGNC Symbol;Acc:HGNC:12769]
ENSG00000206337	2010.58	0.649169	0.0859041	7.5569	4.12792e-14	4.48699e-12	1.6442	0.643487	0.0838913	lncRNA	HCP5	HLA complex P5 [Source:HGNC Symbol;Acc:HGNC:21659]
ENSG00000163629	196.223	1.13033	0.149644	7.55343	4.23938e-14	5.35949e-12	1.36697	1.11314	0.140084	protein_coding	PTPN13	protein tyrosine phosphatase non-receptor type 13 [Source:HGNC Symbol;Acc:HGNC:9646]
ENSG00000258366	585.506	1.12615	0.149181	7.54887	4.39044e-14	5.39282e-12	1.3922	1.07133	0.139652	protein_coding	RTEL1	regulator of telomere elongation helicase 1 [Source:HGNC Symbol;Acc:HGNC:15888]
ENSG00000159167	139.981	2.74532	0.364035	7.54137	4.6506e-14	5.78189e-12	1.3683	2.31988	0.275462	protein_coding	STC1	stanniocalcin 1 [Source:HGNC Symbol;Acc:HGNC:11373]
ENSG00000185880	1143.59	0.877677	0.116437	7.5378	4.77981e-14	5.35949e-12	1.54232	0.861598	0.111641	protein_coding	TRIM69	tripartite motif containing 69 [Source:HGNC Symbol;Acc:HGNC:17857]
ENSG00000115415	6800.29	1.07175	0.142267	7.53339	4.94397e-14	5.16302e-12	1.69061	1.05087	0.13389	protein_coding	STAT1	signal transducer and activator of transcription 1 [Source:HGNC Symbol;Acc:HGNC:11362]
ENSG00000183615	58.0156	1.63009	0.21651	7.52894	5.11551e-14	6.05901e-12	1.4288	1.54086	0.191205	protein_coding	FAM167B	family with sequence similarity 167 member B [Source:HGNC Symbol;Acc:HGNC:28133]
ENSG00000162366	2730.06	1.58139	0.210105	7.52667	5.20518e-14	5.37711e-12	1.66409	1.49202	0.18654	protein_coding	PDZK1IP1	PDZK1 interacting protein 1 [Source:HGNC Symbol;Acc:HGNC:16887]
ENSG00000114251	607.296	1.59216	0.211554	7.52601	5.23152e-14	6.25609e-12	1.40788	1.50184	0.187586	protein_coding	WNT5A	Wnt family member 5A [Source:HGNC Symbol;Acc:HGNC:12784]
ENSG00000125347	4838.6	0.862191	0.114639	7.52093	5.43866e-14	5.23982e-12	1.81291	0.840362	0.110045	protein_coding	IRF1	interferon regulatory factor 1 [Source:HGNC Symbol;Acc:HGNC:6116]
ENSG00000205846	14.8232	4.17221	0.555278	7.51373	5.74673e-14	6.45494e-12	1.4912	2.53207	0.331614	protein_coding	CLEC6A	C-type lectin domain containing 6A [Source:HGNC Symbol;Acc:HGNC:14556]
ENSG00000128578	70.5976	1.84246	0.245574	7.50265	6.25387e-14	7.42248e-12	1.3829	1.70824	0.210778	protein_coding	STRIP2	striatin interacting protein 2 [Source:HGNC Symbol;Acc:HGNC:22209]
ENSG00000105989	17.3747	4.7555	0.634125	7.49931	6.41562e-14	7.1331e-12	1.4912	2.36932	0.344462	protein_coding	WNT2	Wnt family member 2 [Source:HGNC Symbol;Acc:HGNC:12780]
ENSG00000173868	14.0639	2.62028	0.349426	7.49883	6.43909e-14	7.2691e-12	1.46124	2.11327	0.267829	protein_coding	PHOSPHO1	phosphoethanolamine/phosphocholine phosphatase 1 [Source:HGNC Symbol;Acc:HGNC:16815]
ENSG00000177409	1157.53	1.17074	0.156165	7.49684	6.53759e-14	7.06364e-12	1.54232	1.14102	0.145376	protein_coding	SAMD9L	sterile alpha motif domain containing 9 like [Source:HGNC Symbol;Acc:HGNC:1349]
ENSG00000128203	280.227	1.0087	0.134741	7.48621	7.08898e-14	8.46909e-12	1.36697	0.981568	0.127549	protein_coding	ASPHD2	aspartate beta-hydroxylase domain containing 2 [Source:HGNC Symbol;Acc:HGNC:30437]
ENSG00000150556	56.1773	1.92649	0.25772	7.47513	7.7126e-14	8.72557e-12	1.43633	1.65638	0.218358	protein_coding	LYPD6B	LY6/PLAUR domain containing 6B [Source:HGNC Symbol;Acc:HGNC:27018]
ENSG00000137331	1511.59	1.58194	0.211933	7.46436	8.37076e-14	9.10071e-12	1.48724	1.44562	0.18784	protein_coding	IER3	immediate early response 3 [Source:HGNC Symbol;Acc:HGNC:5392]
ENSG00000163563	364.629	1.85241	0.248209	7.46312	8.45003e-14	9.40963e-12	1.4378	1.74756	0.21244	protein_coding	MNDA	myeloid cell nuclear differentiation antigen [Source:HGNC Symbol;Acc:HGNC:7183]
ENSG00000187116	115.278	2.19704	0.294793	7.4528	9.13771e-14	1.05884e-11	1.3683	1.98853	0.240575	protein_coding	LILRA5	leukocyte immunoglobulin like receptor A5 [Source:HGNC Symbol;Acc:HGNC:16309]
ENSG00000003400	1827.18	0.799053	0.107265	7.44932	9.38253e-14	9.18149e-12	1.6442	0.777243	0.10346	protein_coding	CASP10	caspase 10 [Source:HGNC Symbol;Acc:HGNC:1500]
ENSG00000181577	130.943	2.10513	0.283272	7.43147	1.07395e-13	1.22075e-11	1.3683	1.76686	0.23383	protein_coding	C6orf223	chromosome 6 open reading frame 223 [Source:HGNC Symbol;Acc:HGNC:28692]
ENSG00000103313	80.7726	1.96489	0.264428	7.43072	1.08012e-13	1.22061e-11	1.3829	1.80536	0.222726	protein_coding	MEFV	MEFV innate immuity regulator, pyrin [Source:HGNC Symbol;Acc:HGNC:6998]
ENSG00000234745	91747	0.664889	0.0895781	7.42245	1.1497e-13	1.08512e-11	1.67178	0.656389	0.0873044	protein_coding	HLA-B	major histocompatibility complex, class I, B [Source:HGNC Symbol;Acc:HGNC:4932]
ENSG00000137745	27.579	4.54071	0.612683	7.41119	1.25171e-13	1.30188e-11	1.48129	2.33655	0.343517	protein_coding	MMP13	matrix metallopeptidase 13 [Source:HGNC Symbol;Acc:HGNC:7159]
ENSG00000187583	24.6603	1.78053	0.240261	7.41081	1.25535e-13	1.1687e-11	1.68671	1.62525	0.207406	protein_coding	PLEKHN1	pleckstrin homology domain containing N1 [Source:HGNC Symbol;Acc:HGNC:25284]
ENSG00000000938	283.722	1.65253	0.223278	7.40122	1.34939e-13	1.43242e-11	1.4378	1.56427	0.19581	protein_coding	FGR	FGR proto-oncogene, Src family tyrosine kinase [Source:HGNC Symbol;Acc:HGNC:3697]
ENSG00000138496	1901.7	0.84102	0.113674	7.39852	1.37709e-13	1.29649e-11	1.6442	0.825152	0.10919	protein_coding	PARP9	poly(ADP-ribose) polymerase family member 9 [Source:HGNC Symbol;Acc:HGNC:24118]
ENSG00000060558	249.873	1.4501	0.196002	7.39842	1.37817e-13	9.99639e-12	2.19658	1.3734	0.176323	protein_coding	GNA15	G protein subunit alpha 15 [Source:HGNC Symbol;Acc:HGNC:4383]
ENSG00000132746	9.52387	2.20522	0.298478	7.38821	1.48817e-13	1.86144e-11	1.20334	1.93802	0.241758	protein_coding	ALDH3B2	aldehyde dehydrogenase 3 family member B2 [Source:HGNC Symbol;Acc:HGNC:411]
ENSG00000154928	40.4074	2.08144	0.281787	7.38656	1.50674e-13	1.42539e-11	1.62095	1.84322	0.232976	protein_coding	EPHB1	EPH receptor B1 [Source:HGNC Symbol;Acc:HGNC:3392]
ENSG00000282851	126.491	1.08097	0.146499	7.37866	1.59894e-13	1.83824e-11	1.31529	1.0544	0.137489	lncRNA	BISPR	BST2 interferon stimulated positive regulator [Source:HGNC Symbol;Acc:HGNC:51290]
ENSG00000100336	255.634	1.38286	0.187494	7.37553	1.63691e-13	1.88316e-11	1.29639	1.32111	0.16997	protein_coding	APOL4	apolipoprotein L4 [Source:HGNC Symbol;Acc:HGNC:14867]
ENSG00000103888	471.499	2.55133	0.34641	7.36507	1.77057e-13	1.81733e-11	1.48008	2.2153	0.26745	protein_coding	CEMIP	cell migration inducing hyaluronidase 1 [Source:HGNC Symbol;Acc:HGNC:29213]
ENSG00000124107	503.008	1.91517	0.260277	7.35822	1.86385e-13	1.88316e-11	1.48008	1.59237	0.219967	protein_coding	SLPI	secretory leukocyte peptidase inhibitor [Source:HGNC Symbol;Acc:HGNC:11092]
ENSG00000167476	108.053	1.83483	0.249765	7.34623	2.03874e-13	2.18232e-11	1.3683	1.68037	0.213409	protein_coding	JSRP1	junctional sarcoplasmic reticulum protein 1 [Source:HGNC Symbol;Acc:HGNC:24963]
ENSG00000231437	11.62	2.30757	0.314226	7.34366	2.07829e-13	2.06442e-11	1.48129	2.07119	0.250575	lncRNA	LINC01750	long intergenic non-protein coding RNA 1750 [Source:HGNC Symbol;Acc:HGNC:52538]
ENSG00000104290	151.564	0.608347	0.0828516	7.34261	2.0947e-13	2.06442e-11	1.50443	0.606138	0.0810687	protein_coding	FZD3	frizzled class receptor 3 [Source:HGNC Symbol;Acc:HGNC:4041]
ENSG00000112541	78.5077	1.86473	0.254145	7.33727	2.18002e-13	2.29861e-11	1.3829	1.73038	0.216306	protein_coding	PDE10A	phosphodiesterase 10A [Source:HGNC Symbol;Acc:HGNC:8772]
ENSG00000099958	841.4	1.54933	0.211197	7.33594	2.20173e-13	2.06442e-11	1.56911	1.49593	0.187326	protein_coding	DERL3	derlin 3 [Source:HGNC Symbol;Acc:HGNC:14236]
ENSG00000223806	11.9781	1.77368	0.242445	7.3158	2.55855e-13	2.54175e-11	1.46124	1.59856	0.208906	lncRNA	LINC00114	long intergenic non-protein coding RNA 114 [Source:HGNC Symbol;Acc:HGNC:1265]
ENSG00000067177	184.199	0.881861	0.120869	7.29599	2.96481e-13	3.11769e-11	1.3683	0.859936	0.115572	protein_coding	PHKA1	phosphorylase kinase regulatory subunit alpha 1 [Source:HGNC Symbol;Acc:HGNC:8925]
ENSG00000185479	58.8629	5.00786	0.687114	7.28825	3.14014e-13	3.13187e-11	1.43633	2.14025	0.351934	protein_coding	KRT6B	keratin 6B [Source:HGNC Symbol;Acc:HGNC:6444]
ENSG00000198759	46.1315	2.66274	0.365799	7.27926	3.35667e-13	2.99277e-11	1.62095	2.25545	0.276076	protein_coding	EGFL6	EGF like domain multiple 6 [Source:HGNC Symbol;Acc:HGNC:3235]
ENSG00000087116	358.847	1.81512	0.250339	7.25067	4.14726e-13	3.97917e-11	1.48008	1.67323	0.213786	protein_coding	ADAMTS2	ADAM metallopeptidase with thrombospondin type 1 motif 2 [Source:HGNC Symbol;Acc:HGNC:218]
ENSG00000116701	515.197	1.40335	0.193602	7.24866	4.20913e-13	4.43831e-11	1.3181	1.35503	0.174533	protein_coding	NCF2	neutrophil cytosolic factor 2 [Source:HGNC Symbol;Acc:HGNC:7661]
ENSG00000142089	4268.68	1.30874	0.18055	7.24863	4.21013e-13	3.5919e-11	1.67178	1.26388	0.164649	protein_coding	IFITM3	interferon induced transmembrane protein 3 [Source:HGNC Symbol;Acc:HGNC:5414]
ENSG00000122691	42.9082	2.59885	0.358592	7.24736	4.24968e-13	4.0295e-11	1.4912	2.19562	0.272723	protein_coding	TWIST1	twist family bHLH transcription factor 1 [Source:HGNC Symbol;Acc:HGNC:12428]
ENSG00000248323	10.9899	4.18998	0.578913	7.23767	4.56466e-13	4.27415e-11	1.4912	2.19511	0.335814	lncRNA	LUCAT1	lung cancer associated transcript 1 [Source:HGNC Symbol;Acc:HGNC:48498]
ENSG00000070081	1363.3	0.69862	0.0965697	7.23436	4.67738e-13	4.27415e-11	1.5275	0.692106	0.0937522	protein_coding	NUCB2	nucleobindin 2 [Source:HGNC Symbol;Acc:HGNC:8044]
ENSG00000108821	10135.6	1.88908	0.261304	7.2294	4.85117e-13	4.03978e-11	1.69061	1.69309	0.2207	protein_coding	COL1A1	collagen type I alpha 1 chain [Source:HGNC Symbol;Acc:HGNC:2197]
ENSG00000137857	29.697	1.79668	0.248701	7.22426	5.03827e-13	4.68743e-11	1.48129	1.57101	0.212691	protein_coding	DUOX1	dual oxidase 1 [Source:HGNC Symbol;Acc:HGNC:3062]
ENSG00000135324	292.638	0.891968	0.123476	7.2238	5.05536e-13	5.26311e-11	1.29639	0.856622	0.117833	protein_coding	MRAP2	melanocortin 2 receptor accessory protein 2 [Source:HGNC Symbol;Acc:HGNC:21232]
ENSG00000163032	93.6397	2.09908	0.290855	7.21694	5.31693e-13	5.22074e-11	1.3829	1.78661	0.237969	protein_coding	VSNL1	visinin like 1 [Source:HGNC Symbol;Acc:HGNC:12722]
ENSG00000196136	540.342	2.81195	0.390105	7.20818	5.67033e-13	5.62266e-11	1.35551	2.26575	0.286972	protein_coding	SERPINA3	serpin family A member 3 [Source:HGNC Symbol;Acc:HGNC:16]
ENSG00000017483	518.12	0.892861	0.123911	7.20569	5.77525e-13	4.75719e-11	1.66604	0.869794	0.118207	protein_coding	SLC38A5	solute carrier family 38 member 5 [Source:HGNC Symbol;Acc:HGNC:18070]
ENSG00000204267	3069.11	0.7871	0.109277	7.20277	5.90007e-13	4.89994e-11	1.64555	0.765805	0.105265	protein_coding	TAP2	transporter 2, ATP binding cassette subfamily B member [Source:HGNC Symbol;Acc:HGNC:44]
ENSG00000139289	822.946	1.56345	0.217135	7.20033	6.00668e-13	4.55909e-11	1.82342	1.45914	0.191518	protein_coding	PHLDA1	pleckstrin homology like domain family A member 1 [Source:HGNC Symbol;Acc:HGNC:8933]
ENSG00000112559	64.3724	1.96661	0.273149	7.19979	6.03069e-13	5.62692e-11	1.4288	1.78237	0.227956	protein_coding	MDFI	MyoD family inhibitor [Source:HGNC Symbol;Acc:HGNC:6967]
ENSG00000164220	91.7634	1.69597	0.235822	7.19175	6.39657e-13	5.94405e-11	1.4288	1.60221	0.204406	protein_coding	F2RL2	coagulation factor II thrombin receptor like 2 [Source:HGNC Symbol;Acc:HGNC:3539]
ENSG00000172602	164.017	1.46103	0.203289	7.18697	6.62435e-13	6.4081e-11	1.36697	1.37628	0.181661	protein_coding	RND1	Rho family GTPase 1 [Source:HGNC Symbol;Acc:HGNC:18314]
ENSG00000160883	141.839	1.51203	0.210596	7.17977	6.98308e-13	6.72136e-11	1.3683	1.44602	0.186953	protein_coding	HK3	hexokinase 3 [Source:HGNC Symbol;Acc:HGNC:4925]
ENSG00000115457	3408.05	0.956496	0.133377	7.17137	7.42502e-13	5.62692e-11	1.76182	0.910315	0.126364	protein_coding	IGFBP2	insulin like growth factor binding protein 2 [Source:HGNC Symbol;Acc:HGNC:5471]
ENSG00000177738	59.8322	0.877355	0.1224	7.16796	7.61243e-13	7.01715e-11	1.423	0.845433	0.116948	lncRNA	NA	novel transcript, sense overlapping to ANXA2R
ENSG00000151012	229.903	1.66412	0.232631	7.15346	8.46163e-13	5.22074e-11	2.19658	1.50527	0.20215	protein_coding	SLC7A11	solute carrier family 7 member 11 [Source:HGNC Symbol;Acc:HGNC:11059]
ENSG00000104974	50.3252	1.64665	0.230461	7.14502	8.99855e-13	8.22815e-11	1.4288	1.56655	0.200871	protein_coding	LILRA1	leukocyte immunoglobulin like receptor A1 [Source:HGNC Symbol;Acc:HGNC:6602]
ENSG00000186340	195.851	2.62388	0.367273	7.14422	9.05116e-13	8.24329e-11	1.4288	2.12471	0.277052	protein_coding	THBS2	thrombospondin 2 [Source:HGNC Symbol;Acc:HGNC:11786]
ENSG00000240864	1301.43	1.71406	0.240302	7.13293	9.82571e-13	8.25716e-11	1.54232	1.61841	0.207259	IG_V_gene	IGKV1-16	immunoglobulin kappa variable 1-16 [Source:HGNC Symbol;Acc:HGNC:5732]
ENSG00000122861	810.426	1.62356	0.228043	7.11955	1.08283e-12	8.90902e-11	1.56911	1.52952	0.199051	protein_coding	PLAU	plasminogen activator, urokinase [Source:HGNC Symbol;Acc:HGNC:9052]
ENSG00000102024	1035.8	0.797876	0.112208	7.11068	1.15471e-12	9.68235e-11	1.53356	0.783178	0.107889	protein_coding	PLS3	plastin 3 [Source:HGNC Symbol;Acc:HGNC:9091]
ENSG00000186377	45.613	1.31464	0.185039	7.10467	1.20613e-12	1.1334e-10	1.35773	1.23934	0.168206	protein_coding	CYP4X1	cytochrome P450 family 4 subfamily X member 1 [Source:HGNC Symbol;Acc:HGNC:20244]
ENSG00000211951	440.586	2.12775	0.299969	7.09324	1.31006e-12	1.1334e-10	1.48008	1.88246	0.243452	IG_V_gene	IGHV2-26	immunoglobulin heavy variable 2-26 [Source:HGNC Symbol;Acc:HGNC:5575]
ENSG00000184292	127.083	2.08883	0.294779	7.08609	1.37951e-12	1.22229e-10	1.4288	1.80422	0.240494	protein_coding	TACSTD2	tumor associated calcium signal transducer 2 [Source:HGNC Symbol;Acc:HGNC:11530]
ENSG00000057657	919.116	1.10969	0.156628	7.08489	1.39157e-12	1.15322e-10	1.53356	1.08346	0.145755	protein_coding	PRDM1	PR/SET domain 1 [Source:HGNC Symbol;Acc:HGNC:9346]
ENSG00000173557	12.2346	1.97667	0.279724	7.06649	1.58899e-12	1.34756e-10	1.48129	1.65876	0.230954	protein_coding	FAM166C	family with sequence similarity 166 member C [Source:HGNC Symbol;Acc:HGNC:27938]
ENSG00000211970	1358.54	1.76394	0.249667	7.06517	1.60415e-12	1.31163e-10	1.54232	1.64527	0.213352	IG_V_gene	IGHV4-61	immunoglobulin heavy variable 4-61 [Source:HGNC Symbol;Acc:HGNC:5655]
ENSG00000169385	9.70257	2.5416	0.359874	7.06247	1.63572e-12	1.3727e-10	1.4912	2.10244	0.272512	protein_coding	RNASE2	ribonuclease A family member 2 [Source:HGNC Symbol;Acc:HGNC:10045]
ENSG00000025708	3236.2	1.13696	0.161703	7.03117	2.04815e-12	1.50455e-10	1.69061	1.10143	0.149844	protein_coding	TYMP	thymidine phosphorylase [Source:HGNC Symbol;Acc:HGNC:3148]
ENSG00000145113	1521.61	1.57068	0.22386	7.01632	2.27794e-12	1.88781e-10	1.48724	1.40525	0.196172	protein_coding	MUC4	mucin 4, cell surface associated [Source:HGNC Symbol;Acc:HGNC:7514]
ENSG00000123838	245.049	2.14349	0.305558	7.01501	2.29936e-12	1.96368e-10	1.4378	1.90666	0.246455	protein_coding	C4BPA	complement component 4 binding protein alpha [Source:HGNC Symbol;Acc:HGNC:1325]
ENSG00000127507	274.127	1.42538	0.203326	7.01034	2.37747e-12	2.22673e-10	1.29639	1.35902	0.181691	protein_coding	ADGRE2	adhesion G protein-coupled receptor E2 [Source:HGNC Symbol;Acc:HGNC:3337]
ENSG00000161955	1778.51	0.786266	0.112207	7.0073	2.42968e-12	1.82637e-10	1.64588	0.763434	0.107884	protein_coding	TNFSF13	TNF superfamily member 13 [Source:HGNC Symbol;Acc:HGNC:11928]
ENSG00000062038	299.089	2.6528	0.379073	6.99811	2.5944e-12	1.47242e-10	2.19658	2.12813	0.282263	protein_coding	CDH3	cadherin 3 [Source:HGNC Symbol;Acc:HGNC:1762]
ENSG00000206047	8.59347	5.11679	0.732224	6.98802	2.78793e-12	2.77464e-10	1.1934	1.8686	0.354972	protein_coding	DEFA1	defensin alpha 1 [Source:HGNC Symbol;Acc:HGNC:2761]
ENSG00000285744	82.306	1.00187	0.143398	6.98668	2.8146e-12	2.39511e-10	1.41633	0.967259	0.134912	lncRNA	NA	novel transcript
ENSG00000254087	2394.96	0.781569	0.111912	6.98378	2.87347e-12	2.12991e-10	1.6442	0.770792	0.107621	protein_coding	LYN	LYN proto-oncogene, Src family tyrosine kinase [Source:HGNC Symbol;Acc:HGNC:6735]
ENSG00000148702	35.9196	3.14527	0.451338	6.96879	3.19687e-12	2.29279e-10	1.68671	2.17747	0.306369	protein_coding	HABP2	hyaluronan binding protein 2 [Source:HGNC Symbol;Acc:HGNC:4798]
ENSG00000241755	2034.21	1.69924	0.244094	6.96142	3.36849e-12	2.43071e-10	1.66409	1.63626	0.209743	IG_V_gene	IGKV1-9	immunoglobulin kappa variable 1-9 [Source:HGNC Symbol;Acc:HGNC:5744]
ENSG00000176971	88.5765	1.78451	0.256362	6.9609	3.38108e-12	2.78571e-10	1.43633	1.63829	0.217666	protein_coding	FIBIN	fin bud initiation factor homolog [Source:HGNC Symbol;Acc:HGNC:33747]
ENSG00000211943	2798.46	1.75419	0.252266	6.95373	3.55742e-12	2.56347e-10	1.6603	1.74202	0.215015	IG_V_gene	IGHV3-15	immunoglobulin heavy variable 3-15 [Source:HGNC Symbol;Acc:HGNC:5582]
ENSG00000288587	97.6433	0.77358	0.111281	6.95157	3.61234e-12	2.98112e-10	1.4288	0.760806	0.107108	lncRNA	NA	novel transcript
ENSG00000080573	216.388	1.58167	0.227701	6.94627	3.75075e-12	2.08882e-10	2.19658	1.4644	0.198831	protein_coding	COL5A3	collagen type V alpha 3 chain [Source:HGNC Symbol;Acc:HGNC:14864]
ENSG00000160190	2666.91	0.577523	0.0831585	6.94485	3.78873e-12	2.74457e-10	1.64555	0.565677	0.0813253	protein_coding	SLC37A1	solute carrier family 37 member 1 [Source:HGNC Symbol;Acc:HGNC:11024]
ENSG00000108641	98.67	0.899442	0.129656	6.93717	4.00038e-12	3.38649e-10	1.3829	0.876394	0.123232	protein_coding	B9D1	B9 domain containing 1 [Source:HGNC Symbol;Acc:HGNC:24123]
ENSG00000111912	1924.65	0.92264	0.13316	6.92879	4.24443e-12	3.03294e-10	1.6442	0.898582	0.126182	protein_coding	NCOA7	nuclear receptor coactivator 7 [Source:HGNC Symbol;Acc:HGNC:21081]
ENSG00000168062	760.376	1.01652	0.147066	6.91196	4.77987e-12	3.99071e-10	1.3922	0.981105	0.1379	protein_coding	BATF2	basic leucine zipper ATF-like transcription factor 2 [Source:HGNC Symbol;Acc:HGNC:25163]
ENSG00000153292	145.425	2.25915	0.327112	6.90635	4.9727e-12	4.34806e-10	1.31529	1.69008	0.257771	protein_coding	ADGRF1	adhesion G protein-coupled receptor F1 [Source:HGNC Symbol;Acc:HGNC:18990]
ENSG00000029153	372.467	1.14123	0.165453	6.8976	5.28869e-12	4.16093e-10	1.47215	1.10083	0.152862	protein_coding	ARNTL2	aryl hydrocarbon receptor nuclear translocator like 2 [Source:HGNC Symbol;Acc:HGNC:18984]
ENSG00000128918	169.654	2.64018	0.382797	6.89706	5.30905e-12	4.44666e-10	1.3683	2.26921	0.283852	protein_coding	ALDH1A2	aldehyde dehydrogenase 1 family member A2 [Source:HGNC Symbol;Acc:HGNC:15472]
ENSG00000244116	3817.54	1.64205	0.238136	6.89542	5.37048e-12	3.70557e-10	1.69061	1.63197	0.205826	IG_V_gene	IGKV2-28	immunoglobulin kappa variable 2-28 [Source:HGNC Symbol;Acc:HGNC:5783]
ENSG00000140263	1263.45	0.616288	0.0894783	6.88757	5.67522e-12	4.24681e-10	1.54232	0.606554	0.0872146	protein_coding	SORD	sorbitol dehydrogenase [Source:HGNC Symbol;Acc:HGNC:11184]
ENSG00000169684	109.113	0.809213	0.117525	6.88547	5.75955e-12	4.76183e-10	1.36697	0.774076	0.11263	protein_coding	CHRNA5	cholinergic receptor nicotinic alpha 5 subunit [Source:HGNC Symbol;Acc:HGNC:1959]
ENSG00000153395	1335.31	1.09964	0.159725	6.88457	5.7962e-12	4.45081e-10	1.48724	1.07104	0.148256	protein_coding	LPCAT1	lysophosphatidylcholine acyltransferase 1 [Source:HGNC Symbol;Acc:HGNC:25718]
ENSG00000071242	755.825	0.812365	0.118153	6.87555	6.175e-12	4.92289e-10	1.40788	0.79866	0.113158	protein_coding	RPS6KA2	ribosomal protein S6 kinase A2 [Source:HGNC Symbol;Acc:HGNC:10431]
ENSG00000131019	43.495	0.981305	0.142932	6.86555	6.62336e-12	4.96823e-10	1.4912	0.934349	0.134564	protein_coding	ULBP3	UL16 binding protein 3 [Source:HGNC Symbol;Acc:HGNC:14895]
ENSG00000124256	201.938	1.32374	0.193055	6.8568	7.04201e-12	5.11621e-10	1.53435	1.27615	0.174141	protein_coding	ZBP1	Z-DNA binding protein 1 [Source:HGNC Symbol;Acc:HGNC:16176]
ENSG00000204839	284.63	1.23749	0.180505	6.85571	7.09595e-12	5.13786e-10	1.53435	1.15919	0.164624	protein_coding	MROH6	maestro heat like repeat family member 6 [Source:HGNC Symbol;Acc:HGNC:27814]
ENSG00000211938	3196.21	1.5826	0.231006	6.85089	7.33928e-12	4.64557e-10	1.79794	1.58031	0.201055	IG_V_gene	IGHV3-7	immunoglobulin heavy variable 3-7 [Source:HGNC Symbol;Acc:HGNC:5620]
ENSG00000134851	1485.28	0.523918	0.0765102	6.84768	7.50547e-12	5.38794e-10	1.54232	0.519307	0.0750725	protein_coding	TMEM165	transmembrane protein 165 [Source:HGNC Symbol;Acc:HGNC:30760]
ENSG00000154096	777.204	1.43091	0.209039	6.84518	7.63808e-12	4.75059e-10	1.82342	1.34874	0.185785	protein_coding	THY1	Thy-1 cell surface antigen [Source:HGNC Symbol;Acc:HGNC:11801]
ENSG00000174175	217.238	1.72958	0.25269	6.84468	7.66463e-12	5.84278e-10	1.4378	1.62104	0.21529	protein_coding	SELP	selectin P [Source:HGNC Symbol;Acc:HGNC:10721]
ENSG00000131725	576.127	0.586015	0.0856355	6.84313	7.74804e-12	6.19609e-10	1.35551	0.577718	0.0836446	protein_coding	WDR44	WD repeat domain 44 [Source:HGNC Symbol;Acc:HGNC:30512]
ENSG00000163191	3328.4	1.09017	0.15937	6.84047	7.89334e-12	4.90375e-10	1.81291	1.04645	0.147966	protein_coding	S100A11	S100 calcium binding protein A11 [Source:HGNC Symbol;Acc:HGNC:10488]
ENSG00000204054	539.431	0.636158	0.0930851	6.83416	8.24868e-12	6.31565e-10	1.40788	0.626631	0.0905526	lncRNA	LINC00963	long intergenic non-protein coding RNA 963 [Source:HGNC Symbol;Acc:HGNC:48716]
ENSG00000205502	168.796	1.38569	0.20287	6.83043	8.46616e-12	6.12682e-10	1.50443	1.28316	0.181353	protein_coding	C2CD4B	C2 calcium dependent domain containing 4B [Source:HGNC Symbol;Acc:HGNC:33628]
ENSG00000224650	1562.19	1.58292	0.231777	6.82951	8.52046e-12	6.19609e-10	1.48724	1.54621	0.201577	IG_V_gene	IGHV3-74	immunoglobulin heavy variable 3-74 [Source:HGNC Symbol;Acc:HGNC:5624]
ENSG00000115919	201.319	1.86317	0.272938	6.82636	8.70991e-12	7.14794e-10	1.29639	1.71551	0.227821	protein_coding	KYNU	kynureninase [Source:HGNC Symbol;Acc:HGNC:6469]
ENSG00000131042	315.954	1.60001	0.234396	6.82611	8.72509e-12	6.5199e-10	1.4378	1.53533	0.203364	protein_coding	LILRB2	leukocyte immunoglobulin like receptor B2 [Source:HGNC Symbol;Acc:HGNC:6606]
ENSG00000112699	5324.42	0.605767	0.0887563	6.82506	8.789e-12	5.39405e-10	1.79794	0.593458	0.0865428	protein_coding	GMDS	GDP-mannose 4,6-dehydratase [Source:HGNC Symbol;Acc:HGNC:4369]
ENSG00000171017	74.2716	1.29578	0.189951	6.82162	9.00196e-12	6.7116e-10	1.43633	1.17925	0.171828	protein_coding	LRRC8E	leucine rich repeat containing 8 VRAC subunit E [Source:HGNC Symbol;Acc:HGNC:26272]
ENSG00000186470	2449.21	0.710909	0.104233	6.82039	9.07955e-12	6.02612e-10	1.64588	0.701525	0.100726	protein_coding	BTN3A2	butyrophilin subfamily 3 member A2 [Source:HGNC Symbol;Acc:HGNC:1139]
ENSG00000128284	870.161	1.04388	0.153078	6.81927	9.15058e-12	5.43402e-10	1.85188	1.02128	0.142857	protein_coding	APOL3	apolipoprotein L3 [Source:HGNC Symbol;Acc:HGNC:14868]
ENSG00000211956	1359.76	2.01035	0.295384	6.8059	1.00416e-11	7.06201e-10	1.51774	1.87869	0.240897	IG_V_gene	IGHV4-34	immunoglobulin heavy variable 4-34 [Source:HGNC Symbol;Acc:HGNC:5650]
ENSG00000158055	16.7616	2.00762	0.295176	6.80145	1.0357e-11	7.39052e-10	1.48129	1.67384	0.24019	protein_coding	GRHL3	grainyhead like transcription factor 3 [Source:HGNC Symbol;Acc:HGNC:25839]
ENSG00000158106	55.9782	1.01211	0.148817	6.80101	1.03888e-11	7.59615e-10	1.43633	0.977413	0.139454	protein_coding	RHPN1	rhophilin Rho GTPase binding protein 1 [Source:HGNC Symbol;Acc:HGNC:19973]
ENSG00000144810	101.318	2.21909	0.32686	6.78913	1.12812e-11	8.23911e-10	1.4288	1.88284	0.257705	protein_coding	COL8A1	collagen type VIII alpha 1 chain [Source:HGNC Symbol;Acc:HGNC:2215]
ENSG00000249746	3.24992	3.63164	0.535045	6.78754	1.14061e-11	9.75536e-10	1.1934	2.26831	0.328324	lncRNA	NA	novel transcript
ENSG00000153789	10.218	2.60828	0.384305	6.78701	1.14478e-11	8.09041e-10	1.48129	2.13002	0.281929	protein_coding	FAM92B	family with sequence similarity 92 member B [Source:HGNC Symbol;Acc:HGNC:24781]
ENSG00000153234	186.105	1.61981	0.238737	6.78492	1.16155e-11	8.81067e-10	1.36697	1.45431	0.206243	protein_coding	NR4A2	nuclear receptor subfamily 4 group A member 2 [Source:HGNC Symbol;Acc:HGNC:7981]
ENSG00000222033	23.1115	1.28626	0.189591	6.78441	1.16563e-11	7.32843e-10	1.68671	1.1486	0.171539	lncRNA	LINC01124	long intergenic non-protein coding RNA 1124 [Source:HGNC Symbol;Acc:HGNC:49270]
ENSG00000244482	47.7194	2.03863	0.301052	6.77169	1.27289e-11	8.81502e-10	1.4912	1.76008	0.243989	protein_coding	LILRA6	leukocyte immunoglobulin like receptor A6 [Source:HGNC Symbol;Acc:HGNC:15495]
ENSG00000131355	65.772	1.26957	0.187542	6.7695	1.2923e-11	9.32765e-10	1.423	1.20561	0.170102	protein_coding	ADGRE3	adhesion G protein-coupled receptor E3 [Source:HGNC Symbol;Acc:HGNC:23647]
ENSG00000104522	2611.37	0.778843	0.115097	6.76686	1.31611e-11	8.31941e-10	1.64555	0.75575	0.110451	protein_coding	TSTA3	tissue specific transplantation antigen P35B [Source:HGNC Symbol;Acc:HGNC:12390]
ENSG00000186106	342.459	-0.375121	0.0554994	-6.75901	1.38933e-11	9.83209e-10	1.4378	-0.373237	0.0549357	protein_coding	ANKRD46	ankyrin repeat domain 46 [Source:HGNC Symbol;Acc:HGNC:27229]
ENSG00000088340	28.0731	1.95008	0.288653	6.75581	1.42035e-11	1.05458e-09	1.35773	1.67616	0.236663	transcribed_unitary_pseudogene	FER1L4	fer-1 like family member 4 (pseudogene) [Source:HGNC Symbol;Acc:HGNC:15801]
ENSG00000069011	617.32	1.14109	0.168918	6.7553	1.42536e-11	8.81502e-10	1.66604	1.04259	0.155591	protein_coding	PITX1	paired like homeodomain 1 [Source:HGNC Symbol;Acc:HGNC:9004]
ENSG00000102359	94.1445	1.27542	0.188844	6.75381	1.44014e-11	1.02638e-09	1.423	1.20335	0.171029	protein_coding	SRPX2	sushi repeat containing protein X-linked 2 [Source:HGNC Symbol;Acc:HGNC:30668]
ENSG00000118369	77.951	0.608197	0.0900659	6.7528	1.45024e-11	1.02638e-09	1.4288	0.595856	0.0877933	protein_coding	USP35	ubiquitin specific peptidase 35 [Source:HGNC Symbol;Acc:HGNC:20061]
ENSG00000065833	622.602	1.13778	0.16862	6.74759	1.50318e-11	1.07301e-09	1.40788	1.06671	0.155361	protein_coding	ME1	malic enzyme 1 [Source:HGNC Symbol;Acc:HGNC:6983]
ENSG00000136854	317.68	0.782397	0.116081	6.74007	1.58309e-11	7.59345e-10	2.19658	0.770285	0.111342	protein_coding	STXBP1	syntaxin binding protein 1 [Source:HGNC Symbol;Acc:HGNC:11444]
ENSG00000162551	273.601	1.75615	0.260979	6.72908	1.70736e-11	1.11488e-09	1.53435	1.62314	0.22052	protein_coding	ALPL	alkaline phosphatase, biomineralization associated [Source:HGNC Symbol;Acc:HGNC:438]
ENSG00000134285	897.88	1.10043	0.163566	6.72778	1.72276e-11	9.52498e-10	1.85188	1.07945	0.151345	protein_coding	FKBP11	FKBP prolyl isomerase 11 [Source:HGNC Symbol;Acc:HGNC:18624]
ENSG00000197405	243.416	1.84271	0.274341	6.71687	1.85674e-11	1.28988e-09	1.4378	1.63653	0.228663	protein_coding	C5AR1	complement C5a receptor 1 [Source:HGNC Symbol;Acc:HGNC:1338]
ENSG00000144837	62.3023	1.75578	0.261534	6.71339	1.90151e-11	1.31429e-09	1.43633	1.62603	0.220889	protein_coding	PLA1A	phospholipase A1 member A [Source:HGNC Symbol;Acc:HGNC:17661]
ENSG00000286318	2.28467	3.73318	0.556718	6.70569	2.0046e-11	1.53364e-09	1.26308	2.36684	0.337968	lncRNA	NA	novel transcript, sense intronic to KCNIP4
ENSG00000211962	1289.17	1.60874	0.240082	6.7008	2.07275e-11	1.36698e-09	1.48724	1.56933	0.207116	IG_V_gene	IGHV1-46	immunoglobulin heavy variable 1-46 [Source:HGNC Symbol;Acc:HGNC:5554]
ENSG00000164400	11.6718	3.41511	0.509971	6.69668	2.13215e-11	1.42264e-09	1.46124	2.20871	0.322311	protein_coding	CSF2	colony stimulating factor 2 [Source:HGNC Symbol;Acc:HGNC:2434]
ENSG00000109321	312.283	1.47409	0.220318	6.69075	2.22029e-11	1.41508e-09	1.53435	1.31781	0.193721	protein_coding	AREG	amphiregulin [Source:HGNC Symbol;Acc:HGNC:651]
ENSG00000229754	90.5122	1.6208	0.242247	6.69071	2.22095e-11	1.51268e-09	1.423	1.52599	0.208602	transcribed_unprocessed_pseudogene	CXCR2P1	C-X-C motif chemokine receptor 2 pseudogene 1 [Source:HGNC Symbol;Acc:HGNC:6028]
ENSG00000211955	2694.17	1.65663	0.247673	6.68877	2.25055e-11	1.34929e-09	1.64588	1.60764	0.212065	IG_V_gene	IGHV3-33	immunoglobulin heavy variable 3-33 [Source:HGNC Symbol;Acc:HGNC:5596]
ENSG00000198355	1999.94	0.821323	0.122842	6.68599	2.29373e-11	1.35913e-09	1.6603	0.802917	0.117266	protein_coding	PIM3	Pim-3 proto-oncogene, serine/threonine kinase [Source:HGNC Symbol;Acc:HGNC:19310]
ENSG00000243466	8747.66	1.67416	0.25056	6.68167	2.36237e-11	1.3084e-09	1.79794	1.66217	0.213919	IG_V_gene	IGKV1-5	immunoglobulin kappa variable 1-5 [Source:HGNC Symbol;Acc:HGNC:5741]
ENSG00000253368	194.687	1.49414	0.223825	6.67548	2.46428e-11	1.79456e-09	1.31529	1.35814	0.196176	protein_coding	TRNP1	TMF1 regulated nuclear protein 1 [Source:HGNC Symbol;Acc:HGNC:34348]
ENSG00000137757	923.868	1.19022	0.178343	6.67375	2.49344e-11	1.33264e-09	1.85188	1.10972	0.162949	protein_coding	CASP5	caspase 5 [Source:HGNC Symbol;Acc:HGNC:1506]
ENSG00000182054	5650.03	0.545582	0.0817613	6.67287	2.50856e-11	1.45864e-09	1.67178	0.539585	0.0800156	protein_coding	IDH2	isocitrate dehydrogenase (NADP(+)) 2 [Source:HGNC Symbol;Acc:HGNC:5383]
ENSG00000135148	1211.05	0.562222	0.0845566	6.64906	2.94976e-11	1.84426e-09	1.5275	0.556436	0.0826343	protein_coding	TRAFD1	TRAF-type zinc finger domain containing 1 [Source:HGNC Symbol;Acc:HGNC:24808]
ENSG00000125966	61.3465	-1.26786	0.190716	-6.64787	2.97361e-11	1.99344e-09	1.41633	-1.24807	0.172142	protein_coding	MMP24	matrix metallopeptidase 24 [Source:HGNC Symbol;Acc:HGNC:7172]
ENSG00000155660	6826.43	0.672179	0.101123	6.64718	2.98771e-11	1.63388e-09	1.76182	0.662688	0.0979042	protein_coding	PDIA4	protein disulfide isomerase family A member 4 [Source:HGNC Symbol;Acc:HGNC:30167]
ENSG00000140464	1622.93	0.625672	0.0941646	6.64445	3.04346e-11	1.87906e-09	1.54232	0.620421	0.091542	protein_coding	PML	promyelocytic leukemia [Source:HGNC Symbol;Acc:HGNC:9113]
ENSG00000175445	304.688	1.61931	0.243885	6.63963	3.14476e-11	2.17797e-09	1.36697	1.54009	0.209636	protein_coding	LPL	lipoprotein lipase [Source:HGNC Symbol;Acc:HGNC:6677]
ENSG00000163874	1046.16	1.16648	0.175776	6.63615	3.21972e-11	1.6702e-09	1.85188	1.1198	0.160966	protein_coding	ZC3H12A	zinc finger CCCH-type containing 12A [Source:HGNC Symbol;Acc:HGNC:26259]
ENSG00000254166	63.9169	1.76011	0.265272	6.63511	3.24256e-11	2.21342e-09	1.3829	1.49285	0.223032	lncRNA	CASC19	cancer susceptibility 19 [Source:HGNC Symbol;Acc:HGNC:49476]
ENSG00000119508	105.349	2.06994	0.312827	6.61688	3.66862e-11	2.48987e-09	1.3829	1.78668	0.250433	protein_coding	NR4A3	nuclear receptor subfamily 4 group A member 3 [Source:HGNC Symbol;Acc:HGNC:7982]
ENSG00000127954	180.717	1.7114	0.258659	6.61645	3.6793e-11	2.61795e-09	1.31529	1.57074	0.219084	protein_coding	STEAP4	STEAP4 metalloreductase [Source:HGNC Symbol;Acc:HGNC:21923]
ENSG00000164105	186.97	0.570546	0.0863903	6.60428	3.99465e-11	2.81811e-09	1.31529	0.563411	0.0843587	protein_coding	SAP30	Sin3A associated protein 30 [Source:HGNC Symbol;Acc:HGNC:10532]
ENSG00000225873	11.7804	1.99237	0.302295	6.59082	4.374e-11	2.44091e-09	1.68671	1.69005	0.244607	transcribed_unitary_pseudogene	C3orf86	chromosome 3 open reading frame 86 [Source:HGNC Symbol;Acc:HGNC:44570]
ENSG00000174749	251.557	0.784219	0.119035	6.58814	4.45383e-11	2.98928e-09	1.36697	0.773833	0.113952	protein_coding	FAM241A	family with sequence similarity 241 member A [Source:HGNC Symbol;Acc:HGNC:26813]
ENSG00000243238	2400	1.54925	0.235432	6.58045	4.69025e-11	2.63024e-09	1.66409	1.51955	0.204026	IG_V_gene	IGKV2-30	immunoglobulin kappa variable 2-30 [Source:HGNC Symbol;Acc:HGNC:5785]
ENSG00000170561	35.7047	3.04649	0.463423	6.57389	4.90159e-11	3.0274e-09	1.48129	1.58857	0.311353	protein_coding	IRX2	iroquois homeobox 2 [Source:HGNC Symbol;Acc:HGNC:14359]
ENSG00000139572	41.9621	2.5827	0.392987	6.57196	4.96588e-11	2.82662e-09	1.62095	2.17999	0.287822	protein_coding	GPR84	G protein-coupled receptor 84 [Source:HGNC Symbol;Acc:HGNC:4535]
ENSG00000006118	273.84	1.41462	0.215338	6.56932	5.05449e-11	3.20729e-09	1.4378	1.32792	0.190267	protein_coding	TMEM132A	transmembrane protein 132A [Source:HGNC Symbol;Acc:HGNC:31092]
ENSG00000156587	2268.4	1.01617	0.154726	6.56754	5.11537e-11	2.85952e-09	1.64588	0.980798	0.144198	protein_coding	UBE2L6	ubiquitin conjugating enzyme E2 L6 [Source:HGNC Symbol;Acc:HGNC:12490]
ENSG00000278196	4683.13	1.50241	0.228766	6.56744	5.11881e-11	2.82662e-09	1.67178	1.47539	0.199535	IG_V_gene	IGLV2-8	immunoglobulin lambda variable 2-8 [Source:HGNC Symbol;Acc:HGNC:5895]
ENSG00000100453	152.341	1.86168	0.283605	6.56435	5.22604e-11	3.45563e-09	1.3683	1.68176	0.234131	protein_coding	GZMB	granzyme B [Source:HGNC Symbol;Acc:HGNC:4709]
ENSG00000151929	827.219	0.597912	0.0911854	6.5571	5.48635e-11	2.79983e-09	1.82342	0.586287	0.0887964	protein_coding	BAG3	BCL2 associated athanogene 3 [Source:HGNC Symbol;Acc:HGNC:939]
ENSG00000179934	7.5377	2.10623	0.321824	6.54466	5.96295e-11	3.30616e-09	1.63635	1.8796	0.254789	protein_coding	CCR8	C-C motif chemokine receptor 8 [Source:HGNC Symbol;Acc:HGNC:1609]
ENSG00000061656	85.4211	1.44379	0.22091	6.53563	6.33419e-11	4.01299e-09	1.41633	1.39147	0.194251	protein_coding	SPAG4	sperm associated antigen 4 [Source:HGNC Symbol;Acc:HGNC:11214]
ENSG00000170088	638.852	-0.461854	0.070704	-6.53221	6.48045e-11	4.11792e-09	1.40788	-0.460704	0.0695593	protein_coding	TMEM192	transmembrane protein 192 [Source:HGNC Symbol;Acc:HGNC:26775]
ENSG00000239951	14365.1	1.52925	0.23412	6.53193	6.49277e-11	3.25837e-09	1.81291	1.48808	0.203146	IG_V_gene	IGKV3-20	immunoglobulin kappa variable 3-20 [Source:HGNC Symbol;Acc:HGNC:5817]
ENSG00000118946	126.097	1.64234	0.251561	6.52861	6.63842e-11	3.97034e-09	1.50443	1.54658	0.214597	protein_coding	PCDH17	protocadherin 17 [Source:HGNC Symbol;Acc:HGNC:14267]
ENSG00000102837	65366.2	1.5518	0.237811	6.52534	6.78496e-11	3.66187e-09	1.67178	1.36758	0.205606	protein_coding	OLFM4	olfactomedin 4 [Source:HGNC Symbol;Acc:HGNC:17190]
ENSG00000184838	64.4101	1.39171	0.213376	6.52235	6.92125e-11	4.27687e-09	1.43633	1.32621	0.189018	protein_coding	PRR16	proline rich 16 [Source:HGNC Symbol;Acc:HGNC:29654]
ENSG00000203499	89.0098	0.706093	0.108317	6.51876	7.08924e-11	4.48894e-09	1.3829	0.683837	0.104452	protein_coding	IQANK1	IQ motif and ankyrin repeat containing 1 [Source:HGNC Symbol;Acc:HGNC:49576]
ENSG00000271178	39.7446	2.64164	0.405299	6.51776	7.1366e-11	4.57816e-09	1.35773	2.20736	0.292125	IG_V_gene	IGHV3OR16-13	immunoglobulin heavy variable 3/OR16-13 (non-functional) [Source:HGNC Symbol;Acc:HGNC:5637]
ENSG00000125740	351.5	2.63732	0.404658	6.51742	7.15288e-11	4.27773e-09	1.48008	1.77195	0.292821	protein_coding	FOSB	FosB proto-oncogene, AP-1 transcription factor subunit [Source:HGNC Symbol;Acc:HGNC:3797]
ENSG00000159337	11.6914	1.3252	0.20338	6.51592	7.22465e-11	4.30543e-09	1.48129	1.23074	0.182082	protein_coding	PLA2G4D	phospholipase A2 group IVD [Source:HGNC Symbol;Acc:HGNC:30038]
ENSG00000229344	42.5579	-2.06626	0.317372	-6.51053	7.48839e-11	4.11792e-09	1.62095	-1.97864	0.252692	unprocessed_pseudogene	MTCO2P12	MT-CO2 pseudogene 12 [Source:HGNC Symbol;Acc:HGNC:52028]
ENSG00000167646	10.4839	1.38785	0.213184	6.51012	7.50914e-11	4.42134e-09	1.4912	1.2523	0.188959	protein_coding	DNAAF3	dynein axonemal assembly factor 3 [Source:HGNC Symbol;Acc:HGNC:30492]
ENSG00000211592	162502	1.48339	0.228015	6.50566	7.73534e-11	4.11792e-09	1.67178	1.46276	0.199022	IG_C_gene	IGKC	immunoglobulin kappa constant [Source:HGNC Symbol;Acc:HGNC:5716]
ENSG00000134470	423.894	0.729659	0.112241	6.50085	7.98673e-11	5.2081e-09	1.3181	0.718562	0.107923	protein_coding	IL15RA	interleukin 15 receptor subunit alpha [Source:HGNC Symbol;Acc:HGNC:5978]
ENSG00000105352	12.6643	2.22428	0.342195	6.50003	8.03061e-11	4.70936e-09	1.48129	1.85518	0.264909	protein_coding	CEACAM4	CEA cell adhesion molecule 4 [Source:HGNC Symbol;Acc:HGNC:1816]
ENSG00000198807	7.27725	2.70906	0.416978	6.49689	8.2e-11	5.69785e-09	1.2146	1.64856	0.293353	protein_coding	PAX9	paired box 9 [Source:HGNC Symbol;Acc:HGNC:8623]
ENSG00000182871	2847.65	1.34248	0.206682	6.4954	8.28122e-11	4.42134e-09	1.64588	1.27189	0.184087	protein_coding	COL18A1	collagen type XVIII alpha 1 chain [Source:HGNC Symbol;Acc:HGNC:2195]
ENSG00000239571	122.125	1.54141	0.237346	6.49436	8.33897e-11	5.22962e-09	1.36697	1.4341	0.205332	IG_V_gene	IGKV2D-30	immunoglobulin kappa variable 2D-30 [Source:HGNC Symbol;Acc:HGNC:5801]
ENSG00000162849	69.2008	1.52491	0.23507	6.48704	8.75384e-11	5.23848e-09	1.4288	1.39835	0.203851	protein_coding	KIF26B	kinesin family member 26B [Source:HGNC Symbol;Acc:HGNC:25484]
ENSG00000056998	153.614	0.824043	0.127041	6.48643	8.78942e-11	5.46375e-09	1.3683	0.811524	0.120967	protein_coding	GYG2	glycogenin 2 [Source:HGNC Symbol;Acc:HGNC:4700]
ENSG00000204264	4331.33	0.566355	0.0873233	6.48572	8.83085e-11	4.56174e-09	1.69061	0.559537	0.0852114	protein_coding	PSMB8	proteasome 20S subunit beta 8 [Source:HGNC Symbol;Acc:HGNC:9545]
ENSG00000102096	1394.55	1.29433	0.199611	6.48425	8.91761e-11	5.07696e-09	1.51774	1.26245	0.178957	protein_coding	PIM2	Pim-2 proto-oncogene, serine/threonine kinase [Source:HGNC Symbol;Acc:HGNC:8987]
ENSG00000184164	1407.72	0.767326	0.118358	6.48311	8.98485e-11	5.10174e-09	1.51774	0.751057	0.113334	protein_coding	CRELD2	cysteine rich with EGF like domains 2 [Source:HGNC Symbol;Acc:HGNC:28150]
ENSG00000019991	162.45	1.60315	0.247672	6.47286	9.61677e-11	5.4513e-09	1.50443	1.48982	0.212118	protein_coding	HGF	hepatocyte growth factor [Source:HGNC Symbol;Acc:HGNC:4893]
ENSG00000088826	248.198	1.10068	0.170074	6.47179	9.68485e-11	5.69785e-09	1.4378	1.04688	0.156524	protein_coding	SMOX	spermine oxidase [Source:HGNC Symbol;Acc:HGNC:15862]
ENSG00000142871	796.881	2.1646	0.334891	6.46358	1.02252e-10	4.74019e-09	1.86887	1.82369	0.26186	protein_coding	CCN1	cellular communication network factor 1 [Source:HGNC Symbol;Acc:HGNC:2654]
ENSG00000180537	9.39917	2.76013	0.427382	6.45823	1.05936e-10	5.4922e-09	1.63635	1.95925	0.30121	protein_coding	RNF182	ring finger protein 182 [Source:HGNC Symbol;Acc:HGNC:28522]
ENSG00000101194	196.85	1.30747	0.202451	6.45818	1.05973e-10	6.69611e-09	1.31529	1.21643	0.181055	protein_coding	SLC17A9	solute carrier family 17 member 9 [Source:HGNC Symbol;Acc:HGNC:16192]
ENSG00000170476	1593.09	1.52307	0.235909	6.45619	1.07374e-10	6.07758e-09	1.48724	1.48084	0.204347	protein_coding	MZB1	marginal zone B and B1 cell specific protein [Source:HGNC Symbol;Acc:HGNC:30125]
ENSG00000124233	15.7757	2.90773	0.450401	6.45587	1.07599e-10	6.18273e-09	1.46124	2.14309	0.307425	protein_coding	SEMG1	semenogelin 1 [Source:HGNC Symbol;Acc:HGNC:10742]
ENSG00000175318	170.984	1.25916	0.195087	6.45432	1.08707e-10	6.63459e-09	1.3683	1.14015	0.17564	protein_coding	GRAMD2A	GRAM domain containing 2A [Source:HGNC Symbol;Acc:HGNC:27287]
ENSG00000276070	84.1863	2.09335	0.324574	6.44952	1.12209e-10	6.57706e-09	1.4288	1.75012	0.256563	protein_coding	CCL4L2	C-C motif chemokine ligand 4 like 2 [Source:HGNC Symbol;Acc:HGNC:24066]
ENSG00000283674	64.905	0.881376	0.136674	6.44875	1.12777e-10	6.63459e-09	1.41633	0.845659	0.129257	lncRNA	NA	novel transcript
ENSG00000096006	88.9829	4.19325	0.653238	6.41917	1.37016e-10	7.93903e-09	1.41633	2.15141	0.351117	protein_coding	CRISP3	cysteine rich secretory protein 3 [Source:HGNC Symbol;Acc:HGNC:16904]
ENSG00000211644	3055.85	1.54018	0.240066	6.41563	1.40243e-10	7.06366e-09	1.64588	1.5316	0.207101	IG_V_gene	IGLV1-51	immunoglobulin lambda variable 1-51 [Source:HGNC Symbol;Acc:HGNC:5882]
ENSG00000159423	279.416	0.577381	0.0900231	6.41369	1.42037e-10	8.8798e-09	1.29639	0.571497	0.087731	protein_coding	ALDH4A1	aldehyde dehydrogenase 4 family member A1 [Source:HGNC Symbol;Acc:HGNC:406]
ENSG00000163737	18.0835	1.99565	0.31137	6.40927	1.46221e-10	8.0075e-09	1.4948	1.75476	0.249335	protein_coding	PF4	platelet factor 4 [Source:HGNC Symbol;Acc:HGNC:8861]
ENSG00000173110	101.446	1.6863	0.26352	6.39913	1.56263e-10	9.11283e-09	1.3829	1.56921	0.222121	protein_coding	HSPA6	heat shock protein family A (Hsp70) member 6 [Source:HGNC Symbol;Acc:HGNC:5239]
ENSG00000166123	621.858	0.754838	0.117972	6.39847	1.56941e-10	7.74999e-09	1.66604	0.730823	0.112999	protein_coding	GPT2	glutamic--pyruvic transaminase 2 [Source:HGNC Symbol;Acc:HGNC:18062]
ENSG00000133317	16.9819	1.51989	0.237569	6.39768	1.57754e-10	7.71413e-09	1.68671	1.37851	0.205656	protein_coding	LGALS12	galectin 12 [Source:HGNC Symbol;Acc:HGNC:15788]
ENSG00000230266	10.1659	1.38912	0.217211	6.39525	1.60284e-10	8.73316e-09	1.4912	1.28126	0.192069	lncRNA	XXYLT1-AS2	XXYLT1 antisense RNA 2 [Source:HGNC Symbol;Acc:HGNC:41154]
ENSG00000124216	34.5506	1.67499	0.262139	6.38971	1.66199e-10	8.04581e-09	1.68671	1.53994	0.221396	protein_coding	SNAI1	snail family transcriptional repressor 1 [Source:HGNC Symbol;Acc:HGNC:11128]
ENSG00000255874	26.0908	1.32324	0.207135	6.38829	1.67749e-10	9.93949e-09	1.35773	1.17598	0.184465	lncRNA	LINC00346	long intergenic non-protein coding RNA 346 [Source:HGNC Symbol;Acc:HGNC:27492]
ENSG00000010030	448.74	0.965838	0.151242	6.38605	1.70226e-10	8.96939e-09	1.53435	0.925092	0.141351	protein_coding	ETV7	ETS variant transcription factor 7 [Source:HGNC Symbol;Acc:HGNC:18160]
ENSG00000092929	1102.81	1.00114	0.157144	6.37085	1.87987e-10	8.19309e-09	1.86887	0.962741	0.146168	protein_coding	UNC13D	unc-13 homolog D [Source:HGNC Symbol;Acc:HGNC:23147]
ENSG00000019169	27.0404	3.02347	0.474628	6.37019	1.88789e-10	1.02027e-08	1.48129	1.98162	0.315614	protein_coding	MARCO	macrophage receptor with collagenous structure [Source:HGNC Symbol;Acc:HGNC:6895]
ENSG00000151617	81.8562	1.41877	0.222751	6.36934	1.89844e-10	1.0678e-08	1.41633	1.35661	0.19553	protein_coding	EDNRA	endothelin receptor type A [Source:HGNC Symbol;Acc:HGNC:3179]
ENSG00000253755	8.42628	3.39766	0.533483	6.36883	1.90477e-10	1.22833e-08	1.2146	2.48903	0.326515	IG_C_pseudogene	IGHGP	immunoglobulin heavy constant gamma P (non-functional) [Source:HGNC Symbol;Acc:HGNC:5529]
ENSG00000185338	378.872	1.47309	0.231333	6.36782	1.91736e-10	1.03452e-08	1.48008	1.36061	0.201285	protein_coding	SOCS1	suppressor of cytokine signaling 1 [Source:HGNC Symbol;Acc:HGNC:19383]
ENSG00000188089	8.29349	1.89737	0.297995	6.36712	1.92605e-10	1.24472e-08	1.20334	1.59888	0.241988	protein_coding	PLA2G4E	phospholipase A2 group IVE [Source:HGNC Symbol;Acc:HGNC:24791]
ENSG00000120217	297.877	1.55684	0.244656	6.36341	1.97329e-10	7.4283e-09	2.19658	1.49307	0.21013	protein_coding	CD274	CD274 molecule [Source:HGNC Symbol;Acc:HGNC:17635]
ENSG00000135636	391.073	1.32684	0.208531	6.36281	1.98098e-10	1.06937e-08	1.47215	1.27695	0.185436	protein_coding	DYSF	dysferlin [Source:HGNC Symbol;Acc:HGNC:3097]
ENSG00000152766	777.415	1.21206	0.190745	6.35433	2.09335e-10	1.08215e-08	1.53356	1.12501	0.172387	protein_coding	ANKRD22	ankyrin repeat domain 22 [Source:HGNC Symbol;Acc:HGNC:28321]
ENSG00000206341	1166.5	1.33417	0.210202	6.34706	2.19463e-10	1.13137e-08	1.53037	1.20396	0.186604	unprocessed_pseudogene	HLA-H	major histocompatibility complex, class I, H (pseudogene) [Source:HGNC Symbol;Acc:HGNC:4965]
ENSG00000278857	209.687	1.59276	0.250965	6.34655	2.20202e-10	1.20246e-08	1.4378	1.55719	0.214211	IG_V_gene	IGKV1D-12	immunoglobulin kappa variable 1D-12 [Source:HGNC Symbol;Acc:HGNC:5746]
ENSG00000115461	5074.9	1.49261	0.235188	6.34647	2.20313e-10	1.00352e-08	1.76182	1.41298	0.203861	protein_coding	IGFBP5	insulin like growth factor binding protein 5 [Source:HGNC Symbol;Acc:HGNC:5474]
ENSG00000042062	68.1927	1.33473	0.210458	6.34202	2.26775e-10	1.23723e-08	1.4288	1.25874	0.186905	protein_coding	RIPOR3	RIPOR family member 3 [Source:HGNC Symbol;Acc:HGNC:16168]
ENSG00000237172	213.898	0.786691	0.124112	6.33854	2.31955e-10	1.24569e-08	1.4378	0.775403	0.118398	protein_coding	B3GNT9	UDP-GlcNAc:betaGal beta-1,3-N-acetylglucosaminyltransferase 9 [Source:HGNC Symbol;Acc:HGNC:28714]
ENSG00000071575	469.381	1.11119	0.175353	6.3369	2.34435e-10	1.25604e-08	1.4378	1.07784	0.160645	protein_coding	TRIB2	tribbles pseudokinase 2 [Source:HGNC Symbol;Acc:HGNC:30809]
ENSG00000156219	23.7682	1.96765	0.310624	6.33453	2.38073e-10	1.24547e-08	1.48129	1.72589	0.249113	protein_coding	ART3	ADP-ribosyltransferase 3 [Source:HGNC Symbol;Acc:HGNC:725]
ENSG00000088992	153.143	1.48032	0.233733	6.3334	2.39813e-10	1.34377e-08	1.3683	1.41382	0.202906	protein_coding	TESC	tescalcin [Source:HGNC Symbol;Acc:HGNC:26065]
ENSG00000170801	303.684	1.32161	0.20882	6.32891	2.46904e-10	1.24547e-08	1.53435	1.25246	0.185644	protein_coding	HTRA3	HtrA serine peptidase 3 [Source:HGNC Symbol;Acc:HGNC:30406]
ENSG00000240065	2751.16	0.942888	0.149012	6.3276	2.49011e-10	1.19195e-08	1.6442	0.91385	0.139505	protein_coding	PSMB9	proteasome 20S subunit beta 9 [Source:HGNC Symbol;Acc:HGNC:9546]
ENSG00000116663	352.961	0.876779	0.138566	6.32752	2.49134e-10	1.30057e-08	1.47215	0.848519	0.130786	protein_coding	FBXO6	F-box protein 6 [Source:HGNC Symbol;Acc:HGNC:13585]
ENSG00000187258	48.4601	4.07911	0.644703	6.32712	2.49787e-10	1.37841e-08	1.3829	1.99431	0.350248	protein_coding	NPSR1	neuropeptide S receptor 1 [Source:HGNC Symbol;Acc:HGNC:23631]
ENSG00000148926	1069.72	1.1607	0.183567	6.32304	2.56464e-10	1.08528e-08	1.86887	1.09212	0.166961	protein_coding	ADM	adrenomedullin [Source:HGNC Symbol;Acc:HGNC:259]
ENSG00000211933	632.728	1.62968	0.25774	6.32295	2.56618e-10	1.42804e-08	1.35551	1.53208	0.21848	IG_V_gene	IGHV6-1	immunoglobulin heavy variable 6-1 [Source:HGNC Symbol;Acc:HGNC:5662]
ENSG00000136859	651.771	1.43579	0.227148	6.32093	2.59992e-10	1.41522e-08	1.3922	1.33374	0.198441	protein_coding	ANGPTL2	angiopoietin like 2 [Source:HGNC Symbol;Acc:HGNC:490]
ENSG00000244575	1307.46	1.45488	0.230392	6.3148	2.70506e-10	1.36331e-08	1.51774	1.42549	0.200643	IG_V_gene	IGKV1-27	immunoglobulin kappa variable 1-27 [Source:HGNC Symbol;Acc:HGNC:5735]
ENSG00000211668	3340.5	1.45289	0.23021	6.31114	2.76979e-10	1.22844e-08	1.76182	1.43527	0.200515	IG_V_gene	IGLV2-11	immunoglobulin lambda variable 2-11 [Source:HGNC Symbol;Acc:HGNC:5887]
ENSG00000164690	203.578	1.05836	0.167728	6.30998	2.79072e-10	1.45403e-08	1.4378	0.991277	0.154667	protein_coding	SHH	sonic hedgehog signaling molecule [Source:HGNC Symbol;Acc:HGNC:10848]
ENSG00000147100	165.558	0.972092	0.154123	6.30726	2.84012e-10	1.55137e-08	1.3683	0.940006	0.143751	protein_coding	SLC16A2	solute carrier family 16 member 2 [Source:HGNC Symbol;Acc:HGNC:10923]
ENSG00000133107	14.0889	1.75698	0.278679	6.30467	2.88801e-10	1.45067e-08	1.4948	1.55049	0.231314	protein_coding	TRPC4	transient receptor potential cation channel subfamily C member 4 [Source:HGNC Symbol;Acc:HGNC:12336]
ENSG00000162745	159.714	1.46054	0.231667	6.30449	2.89151e-10	1.44645e-08	1.50443	1.36144	0.201542	protein_coding	OLFML2B	olfactomedin like 2B [Source:HGNC Symbol;Acc:HGNC:24558]
ENSG00000234602	3.55375	2.24029	0.355771	6.29701	3.03451e-10	4.75985e-08	0.413972	1.62835	0.268936	protein_coding	MCIDAS	multiciliate differentiation and DNA synthesis associated cell cycle protein [Source:HGNC Symbol;Acc:HGNC:40050]
ENSG00000167460	10897.9	0.558322	0.0886772	6.29611	3.05206e-10	1.38995e-08	1.67178	0.551418	0.0864692	protein_coding	TPM4	tropomyosin 4 [Source:HGNC Symbol;Acc:HGNC:12013]
ENSG00000160953	645.259	-0.305635	0.0485593	-6.29406	3.09274e-10	1.69754e-08	1.35551	-0.303817	0.0481806	protein_coding	PWWP3A	PWWP domain containing 3A, DNA repair factor [Source:HGNC Symbol;Acc:HGNC:29641]
ENSG00000198959	5151.72	1.2012	0.191092	6.28596	3.25837e-10	1.4048e-08	1.76182	1.14969	0.172641	protein_coding	TGM2	transglutaminase 2 [Source:HGNC Symbol;Acc:HGNC:11778]
ENSG00000087589	103.794	1.16945	0.186135	6.28283	3.32471e-10	1.72732e-08	1.4288	1.12767	0.168978	protein_coding	CASS4	Cas scaffold protein family member 4 [Source:HGNC Symbol;Acc:HGNC:15878]
ENSG00000151388	80.9159	1.60192	0.254992	6.28223	3.33758e-10	1.7453e-08	1.41633	1.45643	0.216802	protein_coding	ADAMTS12	ADAM metallopeptidase with thrombospondin type 1 motif 12 [Source:HGNC Symbol;Acc:HGNC:14605]
ENSG00000143226	808.326	1.5579	0.24817	6.27753	3.43995e-10	1.42634e-08	1.82342	1.44625	0.21239	protein_coding	FCGR2A	Fc fragment of IgG receptor IIa [Source:HGNC Symbol;Acc:HGNC:3616]
ENSG00000136574	88.4342	3.94905	0.629451	6.27381	3.52319e-10	1.80444e-08	1.43633	1.87216	0.347204	protein_coding	GATA4	GATA binding protein 4 [Source:HGNC Symbol;Acc:HGNC:4173]
ENSG00000189377	43.104	5.77295	0.920256	6.27319	3.53717e-10	1.75283e-08	1.4912	1.38197	0.356993	protein_coding	CXCL17	C-X-C motif chemokine ligand 17 [Source:HGNC Symbol;Acc:HGNC:19232]
ENSG00000178821	61.1456	-1.01698	0.162221	-6.26908	3.63186e-10	1.87329e-08	1.423	-0.989165	0.150167	protein_coding	TMEM52	transmembrane protein 52 [Source:HGNC Symbol;Acc:HGNC:27916]
ENSG00000261520	7.85577	5.06209	0.807534	6.26858	3.64353e-10	2.19281e-08	1.20334	1.78325	0.358188	lncRNA	DLGAP1-AS5	DLGAP1 antisense RNA 5 [Source:HGNC Symbol;Acc:HGNC:27586]
ENSG00000148082	29.7363	1.81228	0.289208	6.26636	3.69582e-10	1.69754e-08	1.62095	1.55514	0.237402	protein_coding	SHC3	SHC adaptor protein 3 [Source:HGNC Symbol;Acc:HGNC:18181]
ENSG00000026559	259.814	-1.32614	0.212095	-6.25259	4.03695e-10	2.04701e-08	1.4378	-1.19562	0.187898	protein_coding	KCNG1	potassium voltage-gated channel modifier subfamily G member 1 [Source:HGNC Symbol;Acc:HGNC:6248]
ENSG00000065911	1179.84	0.689593	0.110295	6.25225	4.04586e-10	1.98907e-08	1.48724	0.681596	0.10618	protein_coding	MTHFD2	methylenetetrahydrofolate dehydrogenase (NADP+ dependent) 2, methenyltetrahydrofolate cyclohydrolase [Source:HGNC Symbol;Acc:HGNC:7434]
ENSG00000167004	15897.9	0.48559	0.0776807	6.25111	4.07551e-10	1.77737e-08	1.69061	0.479621	0.076176	protein_coding	PDIA3	protein disulfide isomerase family A member 3 [Source:HGNC Symbol;Acc:HGNC:4606]
ENSG00000206075	1420.71	1.66233	0.266426	6.23936	4.39374e-10	2.14429e-08	1.48724	1.3936	0.223862	protein_coding	SERPINB5	serpin family B member 5 [Source:HGNC Symbol;Acc:HGNC:8949]
ENSG00000108924	86.3843	-0.920321	0.14763	-6.23396	4.54799e-10	2.36601e-08	1.3829	-0.847118	0.138256	protein_coding	HLF	HLF transcription factor, PAR bZIP family member [Source:HGNC Symbol;Acc:HGNC:4977]
ENSG00000214050	29.6804	1.01817	0.163366	6.23247	4.59152e-10	1.98907e-08	1.68671	0.98907	0.151456	protein_coding	FBXO16	F-box protein 16 [Source:HGNC Symbol;Acc:HGNC:13618]
ENSG00000138119	2382.05	0.860125	0.138213	6.22317	4.87199e-10	2.1346e-08	1.6603	0.816368	0.130477	protein_coding	MYOF	myoferlin [Source:HGNC Symbol;Acc:HGNC:3656]
ENSG00000173227	64.1651	2.08539	0.335299	6.21949	4.98762e-10	2.50583e-08	1.4288	1.65255	0.261832	protein_coding	SYT12	synaptotagmin 12 [Source:HGNC Symbol;Acc:HGNC:18381]
ENSG00000118849	2987.58	1.03767	0.166903	6.21721	5.06078e-10	2.22234e-08	1.64555	0.983674	0.153995	protein_coding	RARRES1	retinoic acid receptor responder 1 [Source:HGNC Symbol;Acc:HGNC:9867]
ENSG00000165929	2305.06	0.555404	0.0893495	6.21609	5.09687e-10	2.23509e-08	1.6442	0.543751	0.087094	protein_coding	TC2N	tandem C2 domains, nuclear [Source:HGNC Symbol;Acc:HGNC:19859]
ENSG00000140511	260.035	1.71365	0.276257	6.20311	5.53589e-10	2.7398e-08	1.4378	1.57573	0.229806	protein_coding	HAPLN3	hyaluronan and proteoglycan link protein 3 [Source:HGNC Symbol;Acc:HGNC:21446]
ENSG00000093134	7.99288	3.14718	0.507432	6.20217	5.5691e-10	3.23609e-08	1.1934	2.17399	0.321464	protein_coding	VNN3	vanin 3 [Source:HGNC Symbol;Acc:HGNC:16431]
ENSG00000181458	114.196	1.21247	0.195545	6.20044	5.63061e-10	2.89667e-08	1.3683	1.17556	0.176045	protein_coding	TMEM45A	transmembrane protein 45A [Source:HGNC Symbol;Acc:HGNC:25480]
ENSG00000198270	137.846	-0.681855	0.109978	-6.19992	5.64906e-10	2.90273e-08	1.36697	-0.673735	0.105872	protein_coding	TMEM116	transmembrane protein 116 [Source:HGNC Symbol;Acc:HGNC:25084]
ENSG00000166444	1393.48	0.360318	0.0581198	6.19958	5.66147e-10	2.64398e-08	1.53037	0.357817	0.0574778	protein_coding	DENND2B	DENN domain containing 2B [Source:HGNC Symbol;Acc:HGNC:11350]
ENSG00000173818	171.328	-0.478259	0.0771518	-6.19893	5.68467e-10	2.91476e-08	1.36697	-0.472768	0.0756676	protein_coding	ENDOV	endonuclease V [Source:HGNC Symbol;Acc:HGNC:26640]
ENSG00000174899	7.26929	2.50397	0.404078	6.19674	5.76448e-10	3.32254e-08	1.1934	1.86533	0.289674	protein_coding	SLC66A1L	solute carrier family 66 member 1 like [Source:HGNC Symbol;Acc:HGNC:25146]
ENSG00000112115	12.3956	2.3474	0.379171	6.19088	5.98303e-10	2.8311e-08	1.4912	1.84664	0.281425	protein_coding	IL17A	interleukin 17A [Source:HGNC Symbol;Acc:HGNC:5981]
ENSG00000124102	4009.03	1.98608	0.321377	6.17992	6.41345e-10	2.60741e-08	1.76182	1.7387	0.254978	protein_coding	PI3	peptidase inhibitor 3 [Source:HGNC Symbol;Acc:HGNC:8947]
ENSG00000100522	1785.38	0.511227	0.0827309	6.1794	6.43474e-10	2.76997e-08	1.64588	0.500951	0.0809257	protein_coding	GNPNAT1	glucosamine-phosphate N-acetyltransferase 1 [Source:HGNC Symbol;Acc:HGNC:19980]
ENSG00000119547	67.8643	1.98589	0.321573	6.17553	6.59405e-10	3.20402e-08	1.43633	1.30882	0.254721	protein_coding	ONECUT2	one cut homeobox 2 [Source:HGNC Symbol;Acc:HGNC:8139]
ENSG00000185885	4449.81	0.998226	0.16165	6.17524	6.6064e-10	2.76997e-08	1.69061	0.981926	0.149802	protein_coding	IFITM1	interferon induced transmembrane protein 1 [Source:HGNC Symbol;Acc:HGNC:5412]
ENSG00000112232	9.72811	-2.13434	0.345986	-6.16885	6.87903e-10	3.20491e-08	1.4948	-1.79578	0.266764	protein_coding	KHDRBS2	KH RNA binding domain containing, signal transduction associated 2 [Source:HGNC Symbol;Acc:HGNC:18114]
ENSG00000172410	180.656	3.75353	0.608861	6.16483	7.05569e-10	3.37809e-08	1.4288	0.595315	0.342077	protein_coding	INSL5	insulin like 5 [Source:HGNC Symbol;Acc:HGNC:6088]
ENSG00000112414	1188.56	1.00508	0.163085	6.16293	7.14093e-10	3.23609e-08	1.53037	0.949794	0.150955	protein_coding	ADGRG6	adhesion G protein-coupled receptor G6 [Source:HGNC Symbol;Acc:HGNC:13841]
ENSG00000164111	3238.56	0.697679	0.11321	6.16272	7.15046e-10	2.95813e-08	1.69061	0.690334	0.108776	protein_coding	ANXA5	annexin A5 [Source:HGNC Symbol;Acc:HGNC:543]
ENSG00000064012	880.565	0.38463	0.0624175	6.16221	7.17386e-10	2.73749e-08	1.86887	0.38094	0.0616263	protein_coding	CASP8	caspase 8 [Source:HGNC Symbol;Acc:HGNC:1509]
ENSG00000163359	3334.9	1.40832	0.228576	6.16129	7.21554e-10	2.8311e-08	1.79794	1.29958	0.199406	protein_coding	COL6A3	collagen type VI alpha 3 chain [Source:HGNC Symbol;Acc:HGNC:2213]
ENSG00000065485	739.216	0.477893	0.0775998	6.15843	7.34681e-10	3.58339e-08	1.3922	0.47294	0.076104	protein_coding	PDIA5	protein disulfide isomerase family A member 5 [Source:HGNC Symbol;Acc:HGNC:24811]
ENSG00000101825	1431.3	1.23017	0.199758	6.15831	7.35253e-10	3.37809e-08	1.48724	1.18966	0.179064	protein_coding	MXRA5	matrix remodeling associated 5 [Source:HGNC Symbol;Acc:HGNC:7539]
ENSG00000127318	9.5286	4.55265	0.739382	6.15737	7.3965e-10	4.08418e-08	1.2146	1.84288	0.355361	protein_coding	IL22	interleukin 22 [Source:HGNC Symbol;Acc:HGNC:14900]
ENSG00000166130	247.272	0.810552	0.131667	6.15606	7.45762e-10	3.86607e-08	1.29639	0.800124	0.124929	protein_coding	IKBIP	IKBKB interacting protein [Source:HGNC Symbol;Acc:HGNC:26430]
ENSG00000122711	8344.54	1.64012	0.266878	6.14557	7.96793e-10	3.29115e-08	1.67178	1.37938	0.224138	protein_coding	SPINK4	serine peptidase inhibitor, Kazal type 4 [Source:HGNC Symbol;Acc:HGNC:16646]
ENSG00000129988	7.85495	3.69505	0.601287	6.14523	7.98492e-10	3.48833e-08	1.56084	2.00588	0.341675	protein_coding	LBP	lipopolysaccharide binding protein [Source:HGNC Symbol;Acc:HGNC:6517]
ENSG00000068784	552.793	0.353433	0.0575262	6.14387	8.05372e-10	3.32254e-08	1.66604	0.350997	0.0569054	protein_coding	SRBD1	S1 RNA binding domain 1 [Source:HGNC Symbol;Acc:HGNC:25521]
ENSG00000005001	68.6347	1.86458	0.303556	6.14247	8.12475e-10	3.82947e-08	1.4288	1.54244	0.245271	protein_coding	PRSS22	serine protease 22 [Source:HGNC Symbol;Acc:HGNC:14368]
ENSG00000274536	40.773	1.48699	0.242088	6.14235	8.13118e-10	3.67972e-08	1.4912	1.38804	0.208616	lncRNA	NA	novel transcript, antisense VSIG4
ENSG00000159261	8.4929	2.73078	0.44513	6.13478	8.52752e-10	3.54607e-08	1.63635	2.0152	0.304504	protein_coding	CLDN14	claudin 14 [Source:HGNC Symbol;Acc:HGNC:2035]
ENSG00000090382	33851.8	1.00734	0.16421	6.13446	8.54509e-10	3.28883e-08	1.79794	0.981979	0.151849	protein_coding	LYZ	lysozyme [Source:HGNC Symbol;Acc:HGNC:6740]
ENSG00000105388	79743.4	1.21279	0.19793	6.12735	8.93551e-10	3.6219e-08	1.67178	1.07896	0.177715	protein_coding	CEACAM5	CEA cell adhesion molecule 5 [Source:HGNC Symbol;Acc:HGNC:1817]
ENSG00000211896	83416.6	2.29546	0.374883	6.12312	9.17607e-10	3.67036e-08	1.69061	2.20672	0.280571	IG_C_gene	IGHG1	immunoglobulin heavy constant gamma 1 (G1m marker) [Source:HGNC Symbol;Acc:HGNC:5525]
ENSG00000231528	47.8969	1.38515	0.22656	6.11384	9.7263e-10	4.6102e-08	1.3829	1.29327	0.198133	lncRNA	FAM225A	family with sequence similarity 225 member A [Source:HGNC Symbol;Acc:HGNC:27855]
ENSG00000184374	19.1371	1.81227	0.296441	6.11344	9.75067e-10	4.38773e-08	1.48129	1.64233	0.241546	protein_coding	COLEC10	collectin subfamily member 10 [Source:HGNC Symbol;Acc:HGNC:2220]
ENSG00000270547	23.8021	2.26538	0.370696	6.11115	9.89151e-10	4.42402e-08	1.48129	1.91984	0.278176	lncRNA	LINC01235	long intergenic non-protein coding RNA 1235 [Source:HGNC Symbol;Acc:HGNC:49769]
ENSG00000240382	1661.37	1.47443	0.241468	6.10612	1.02081e-09	4.40281e-08	1.54232	1.49548	0.208028	IG_V_gene	IGKV1-17	immunoglobulin kappa variable 1-17 [Source:HGNC Symbol;Acc:HGNC:5733]
ENSG00000143387	953.478	1.35111	0.221321	6.10475	1.02959e-09	4.42995e-08	1.53356	1.31605	0.194436	protein_coding	CTSK	cathepsin K [Source:HGNC Symbol;Acc:HGNC:2536]
ENSG00000243290	1707.58	1.4463	0.236938	6.10414	1.03356e-09	4.42995e-08	1.54232	1.46393	0.205033	IG_V_gene	IGKV1-12	immunoglobulin kappa variable 1-12 [Source:HGNC Symbol;Acc:HGNC:5730]
ENSG00000073464	103.665	0.831547	0.13629	6.1013	1.05212e-09	4.75985e-08	1.43633	0.811847	0.128902	protein_coding	CLCN4	chloride voltage-gated channel 4 [Source:HGNC Symbol;Acc:HGNC:2022]
ENSG00000090376	296.395	1.11644	0.183037	6.09956	1.06361e-09	3.32254e-08	2.19658	1.09267	0.166585	protein_coding	IRAK3	interleukin 1 receptor associated kinase 3 [Source:HGNC Symbol;Acc:HGNC:17020]
ENSG00000229314	5.08016	4.58157	0.751298	6.09821	1.07262e-09	5.72247e-08	1.1934	1.97355	0.356554	protein_coding	ORM1	orosomucoid 1 [Source:HGNC Symbol;Acc:HGNC:8498]
ENSG00000265531	7.34162	3.144	0.515598	6.09777	1.07556e-09	4.53768e-08	1.56084	2.14426	0.323665	unprocessed_pseudogene	FCGR1CP	Fc fragment of IgG receptor Ic, pseudogene [Source:HGNC Symbol;Acc:HGNC:3615]
ENSG00000144802	1396.19	1.09836	0.180156	6.0967	1.08279e-09	4.74646e-08	1.48724	1.06716	0.16435	protein_coding	NFKBIZ	NFKB inhibitor zeta [Source:HGNC Symbol;Acc:HGNC:29805]
ENSG00000244437	5717.31	1.49756	0.245694	6.09521	1.09294e-09	4.36669e-08	1.67178	1.49605	0.210782	IG_V_gene	IGKV3-15	immunoglobulin kappa variable 3-15 [Source:HGNC Symbol;Acc:HGNC:5816]
ENSG00000211967	503.02	1.56083	0.25612	6.09413	1.10032e-09	5.36721e-08	1.3181	1.54961	0.217478	IG_V_gene	IGHV3-53	immunoglobulin heavy variable 3-53 [Source:HGNC Symbol;Acc:HGNC:5610]
ENSG00000132109	847.266	0.419425	0.0689199	6.08569	1.15994e-09	4.19221e-08	1.85188	0.416282	0.0678609	protein_coding	TRIM21	tripartite motif containing 21 [Source:HGNC Symbol;Acc:HGNC:11312]
ENSG00000197841	214.005	-0.354992	0.0583418	-6.08469	1.16715e-09	5.46816e-08	1.36697	-0.351832	0.0576895	protein_coding	ZNF181	zinc finger protein 181 [Source:HGNC Symbol;Acc:HGNC:12971]
ENSG00000270550	5035.16	1.54654	0.254218	6.08352	1.1757e-09	4.42402e-08	1.76182	1.54579	0.216253	IG_V_gene	IGHV3-30	immunoglobulin heavy variable 3-30 [Source:HGNC Symbol;Acc:HGNC:5591]
ENSG00000138180	467.352	0.674128	0.110838	6.0821	1.18616e-09	5.32523e-08	1.4378	0.662343	0.106671	protein_coding	CEP55	centrosomal protein 55 [Source:HGNC Symbol;Acc:HGNC:1161]
ENSG00000231925	7418.95	0.431592	0.0710353	6.07574	1.23419e-09	4.60371e-08	1.76182	0.426359	0.0698761	protein_coding	TAPBP	TAP binding protein [Source:HGNC Symbol;Acc:HGNC:11566]
ENSG00000164692	9107.25	1.37378	0.226141	6.07487	1.2409e-09	4.6102e-08	1.76182	1.26874	0.197744	protein_coding	COL1A2	collagen type I alpha 2 chain [Source:HGNC Symbol;Acc:HGNC:2198]
ENSG00000108602	266.593	1.23733	0.203808	6.07105	1.27078e-09	5.89583e-08	1.36697	1.05456	0.181968	protein_coding	ALDH3A1	aldehyde dehydrogenase 3 family member A1 [Source:HGNC Symbol;Acc:HGNC:405]
ENSG00000117525	1190.93	0.855422	0.140942	6.06931	1.28462e-09	5.36577e-08	1.54232	0.817954	0.132781	protein_coding	F3	coagulation factor III, tissue factor [Source:HGNC Symbol;Acc:HGNC:3541]
ENSG00000128595	2235.62	0.669562	0.110374	6.06628	1.30904e-09	5.09789e-08	1.66409	0.660494	0.106249	protein_coding	CALU	calumenin [Source:HGNC Symbol;Acc:HGNC:1458]
ENSG00000123472	1340.89	-0.41718	0.0687811	-6.06532	1.31688e-09	5.49971e-08	1.5275	-0.414471	0.0677256	protein_coding	ATPAF1	ATP synthase mitochondrial F1 complex assembly factor 1 [Source:HGNC Symbol;Acc:HGNC:18803]
ENSG00000145246	443.151	0.493443	0.0813605	6.0649	1.32035e-09	5.49971e-08	1.53435	0.490389	0.0796469	protein_coding	ATP10D	ATPase phospholipid transporting 10D (putative) [Source:HGNC Symbol;Acc:HGNC:13549]
ENSG00000177464	50.379	1.5071	0.248555	6.06344	1.3324e-09	5.89469e-08	1.43633	1.38245	0.212744	protein_coding	GPR4	G protein-coupled receptor 4 [Source:HGNC Symbol;Acc:HGNC:4497]
ENSG00000148848	99.0389	1.88456	0.310838	6.06284	1.33741e-09	5.92614e-08	1.423	1.64535	0.249321	protein_coding	ADAM12	ADAM metallopeptidase domain 12 [Source:HGNC Symbol;Acc:HGNC:190]
ENSG00000171236	1024.34	0.918742	0.151541	6.06266	1.33892e-09	4.72295e-08	1.85188	0.884169	0.141595	protein_coding	LRG1	leucine rich alpha-2-glycoprotein 1 [Source:HGNC Symbol;Acc:HGNC:29480]
ENSG00000204983	7.0141	4.1271	0.680946	6.06084	1.35412e-09	6.94796e-08	1.20334	1.83428	0.350072	protein_coding	PRSS1	serine protease 1 [Source:HGNC Symbol;Acc:HGNC:9475]
ENSG00000211677	28446.8	1.39631	0.230387	6.06072	1.35514e-09	5.18431e-08	1.69061	1.41457	0.200632	IG_C_gene	IGLC2	immunoglobulin lambda constant 2 [Source:HGNC Symbol;Acc:HGNC:5856]
ENSG00000059804	748.325	1.55653	0.256948	6.05776	1.3803e-09	6.39603e-08	1.35551	1.43755	0.217978	protein_coding	SLC2A3	solute carrier family 2 member 3 [Source:HGNC Symbol;Acc:HGNC:11007]
ENSG00000164520	6.03603	2.20306	0.363841	6.05502	1.40405e-09	7.19609e-08	1.1934	1.73817	0.273648	protein_coding	RAET1E	retinoic acid early transcript 1E [Source:HGNC Symbol;Acc:HGNC:16793]
ENSG00000100380	5560.79	-0.262959	0.0434482	-6.05223	1.42851e-09	5.42209e-08	1.69061	-0.261739	0.0431763	protein_coding	ST13	ST13 Hsp70 interacting protein [Source:HGNC Symbol;Acc:HGNC:11343]
ENSG00000196335	5.96908	1.69999	0.280996	6.04986	1.44975e-09	7.27339e-08	1.2146	1.37858	0.232186	protein_coding	STK31	serine/threonine kinase 31 [Source:HGNC Symbol;Acc:HGNC:11407]
ENSG00000059377	558.553	0.720587	0.119149	6.04779	1.46845e-09	6.70138e-08	1.35551	0.712317	0.114037	protein_coding	TBXAS1	thromboxane A synthase 1 [Source:HGNC Symbol;Acc:HGNC:11609]
ENSG00000095209	439.79	-0.524998	0.0868798	-6.04281	1.51454e-09	7.07169e-08	1.3181	-0.520732	0.0847958	protein_coding	TMEM38B	transmembrane protein 38B [Source:HGNC Symbol;Acc:HGNC:25535]
ENSG00000112761	5.93853	5.24096	0.867392	6.04221	1.52022e-09	6.12945e-08	1.56084	1.47058	0.358011	protein_coding	CCN6	cellular communication network factor 6 [Source:HGNC Symbol;Acc:HGNC:12771]
ENSG00000276566	405.266	2.48674	0.411575	6.042	1.52213e-09	6.61141e-08	1.4378	1.94467	0.295475	IG_V_gene	IGKV1D-13	immunoglobulin kappa variable 1D-13 [Source:HGNC Symbol;Acc:HGNC:5747]
ENSG00000164972	64.1147	-1.32254	0.218927	-6.04102	1.53139e-09	6.68245e-08	1.423	-1.22284	0.192549	protein_coding	C9orf24	chromosome 9 open reading frame 24 [Source:HGNC Symbol;Acc:HGNC:19919]
ENSG00000242534	1763.52	1.40863	0.233225	6.03979	1.54319e-09	5.92614e-08	1.64588	1.35698	0.20255	IG_V_gene	IGKV2D-28	immunoglobulin kappa variable 2D-28 [Source:HGNC Symbol;Acc:HGNC:5799]
ENSG00000161395	1307.19	-0.580688	0.0962344	-6.0341	1.59851e-09	6.53767e-08	1.53037	-0.579573	0.0934389	protein_coding	PGAP3	post-GPI attachment to proteins phospholipase 3 [Source:HGNC Symbol;Acc:HGNC:23719]
ENSG00000204516	155.861	0.895702	0.148546	6.02979	1.64171e-09	7.52176e-08	1.31529	0.884178	0.139172	protein_coding	MICB	MHC class I polypeptide-related sequence B [Source:HGNC Symbol;Acc:HGNC:7091]
ENSG00000160796	1379.71	0.559527	0.0927948	6.02972	1.64239e-09	6.67672e-08	1.53037	0.549274	0.0902807	protein_coding	NBEAL2	neurobeachin like 2 [Source:HGNC Symbol;Acc:HGNC:31928]
ENSG00000134460	279.362	1.45857	0.242021	6.02664	1.67407e-09	7.76746e-08	1.29639	1.36954	0.208407	protein_coding	IL2RA	interleukin 2 receptor subunit alpha [Source:HGNC Symbol;Acc:HGNC:6008]
ENSG00000163630	7.11219	1.87847	0.311742	6.02574	1.68335e-09	8.42253e-08	1.1934	1.58148	0.249613	protein_coding	SYNPR	synaptoporin [Source:HGNC Symbol;Acc:HGNC:16507]
ENSG00000239855	793.64	1.57074	0.260788	6.02305	1.71158e-09	5.92614e-08	1.82342	1.53569	0.220389	IG_V_gene	IGKV1-6	immunoglobulin kappa variable 1-6 [Source:HGNC Symbol;Acc:HGNC:5742]
ENSG00000143537	3021.13	0.40942	0.0679838	6.02232	1.71934e-09	6.53767e-08	1.64555	0.403802	0.0669647	protein_coding	ADAM15	ADAM metallopeptidase domain 15 [Source:HGNC Symbol;Acc:HGNC:193]
ENSG00000111700	36.7114	4.13563	0.686833	6.0213	1.73017e-09	6.6532e-08	1.62095	1.92201	0.353077	protein_coding	SLCO1B3	solute carrier organic anion transporter family member 1B3 [Source:HGNC Symbol;Acc:HGNC:10961]
ENSG00000104213	23.3962	1.06656	0.177179	6.01967	1.74778e-09	6.68267e-08	1.62095	1.00737	0.162287	protein_coding	PDGFRL	platelet derived growth factor receptor like [Source:HGNC Symbol;Acc:HGNC:8805]
ENSG00000211965	941.302	1.61918	0.269045	6.01825	1.7631e-09	7.07169e-08	1.53356	1.57569	0.225468	IG_V_gene	IGHV3-49	immunoglobulin heavy variable 3-49 [Source:HGNC Symbol;Acc:HGNC:5607]
ENSG00000179403	1555.26	0.860496	0.142984	6.01814	1.76435e-09	7.24257e-08	1.48724	0.849422	0.134494	protein_coding	VWA1	von Willebrand factor A domain containing 1 [Source:HGNC Symbol;Acc:HGNC:30910]
ENSG00000142405	12.4063	1.7642	0.293227	6.01651	1.78223e-09	7.30435e-08	1.48129	1.53753	0.239838	protein_coding	NLRP12	NLR family pyrin domain containing 12 [Source:HGNC Symbol;Acc:HGNC:22938]
ENSG00000158485	12.9637	1.96122	0.326257	6.01129	1.84053e-09	7.46545e-08	1.4912	1.80648	0.257262	protein_coding	CD1B	CD1b molecule [Source:HGNC Symbol;Acc:HGNC:1635]
ENSG00000126778	2.51459	3.00437	0.500193	6.00643	1.89648e-09	9.29168e-08	1.20334	2.19758	0.323832	protein_coding	SIX1	SIX homeobox 1 [Source:HGNC Symbol;Acc:HGNC:10887]
ENSG00000198400	9.03235	1.58311	0.263627	6.00509	1.91221e-09	7.16101e-08	1.63635	1.42118	0.222463	protein_coding	NTRK1	neurotrophic receptor tyrosine kinase 1 [Source:HGNC Symbol;Acc:HGNC:8031]
ENSG00000111012	56.154	1.3732	0.228796	6.00186	1.95072e-09	8.21551e-08	1.423	1.30444	0.199652	protein_coding	CYP27B1	cytochrome P450 family 27 subfamily B member 1 [Source:HGNC Symbol;Acc:HGNC:2606]
ENSG00000120708	3398.31	0.951405	0.158727	5.99396	2.04797e-09	7.13663e-08	1.76182	0.923505	0.147447	protein_coding	TGFBI	transforming growth factor beta induced [Source:HGNC Symbol;Acc:HGNC:11771]
ENSG00000130202	3492.66	0.433956	0.0724994	5.98565	2.15532e-09	7.29129e-08	1.79794	0.426153	0.0712692	protein_coding	NECTIN2	nectin cell adhesion molecule 2 [Source:HGNC Symbol;Acc:HGNC:9707]
ENSG00000106992	895.542	1.18955	0.198923	5.97996	2.23194e-09	8.64296e-08	1.53356	1.06335	0.178443	protein_coding	AK1	adenylate kinase 1 [Source:HGNC Symbol;Acc:HGNC:361]
ENSG00000178425	1094.9	-0.263906	0.0441324	-5.97987	2.23317e-09	7.30739e-08	1.85188	-0.263341	0.0438473	protein_coding	NT5DC1	5'-nucleotidase domain containing 1 [Source:HGNC Symbol;Acc:HGNC:21556]
ENSG00000242076	3264.92	1.53519	0.256759	5.97911	2.24363e-09	7.96806e-08	1.69061	1.52918	0.217862	IG_V_gene	IGKV1-33	immunoglobulin kappa variable 1-33 [Source:HGNC Symbol;Acc:HGNC:5737]
ENSG00000211652	710.704	1.47072	0.246007	5.97835	2.25412e-09	9.4943e-08	1.3922	1.43538	0.210998	IG_V_gene	IGLV7-43	immunoglobulin lambda variable 7-43 [Source:HGNC Symbol;Acc:HGNC:5929]
ENSG00000187535	335.488	0.506423	0.0847374	5.97639	2.28138e-09	9.33792e-08	1.4378	0.497836	0.0828101	protein_coding	IFT140	intraflagellar transport 140 [Source:HGNC Symbol;Acc:HGNC:29077]
ENSG00000198168	780.36	-0.332161	0.0555899	-5.97521	2.2979e-09	7.49139e-08	1.85188	-0.3306	0.0550252	protein_coding	SVIP	small VCP interacting protein [Source:HGNC Symbol;Acc:HGNC:25238]
ENSG00000136048	504.585	1.01945	0.170631	5.9746	2.30656e-09	9.42399e-08	1.4378	1.00512	0.156954	protein_coding	DRAM1	DNA damage regulated autophagy modulator 1 [Source:HGNC Symbol;Acc:HGNC:25645]
ENSG00000256061	13.4966	1.7516	0.29318	5.97447	2.30835e-09	9.12088e-08	1.4948	1.52219	0.239662	protein_coding	DNAAF4	dynein axonemal assembly factor 4 [Source:HGNC Symbol;Acc:HGNC:21493]
ENSG00000157502	5.22852	-2.14372	0.358972	-5.97184	2.34594e-09	8.89326e-08	1.56084	-1.61391	0.272174	protein_coding	PWWP3B	PWWP domain containing 3B [Source:HGNC Symbol;Acc:HGNC:26583]
ENSG00000172322	44.9271	1.30093	0.21805	5.96622	2.42814e-09	8.58017e-08	1.68671	1.21957	0.192309	protein_coding	CLEC12A	C-type lectin domain family 12 member A [Source:HGNC Symbol;Acc:HGNC:31713]
ENSG00000115363	47.8622	1.11219	0.186437	5.96553	2.43842e-09	9.57152e-08	1.4912	1.05164	0.169258	protein_coding	EVA1A	eva-1 homolog A, regulator of programmed cell death [Source:HGNC Symbol;Acc:HGNC:25816]
ENSG00000184840	3519.69	0.402595	0.0674969	5.96464	2.45168e-09	8.62763e-08	1.69061	0.399453	0.0664991	protein_coding	TMED9	transmembrane p24 trafficking protein 9 [Source:HGNC Symbol;Acc:HGNC:24878]
ENSG00000187498	3013.58	1.33808	0.224338	5.96457	2.45286e-09	8.75742e-08	1.6603	1.26043	0.196509	protein_coding	COL4A1	collagen type IV alpha 1 chain [Source:HGNC Symbol;Acc:HGNC:2202]
ENSG00000182492	856.035	1.60148	0.268951	5.95454	2.60797e-09	8.42253e-08	1.85188	1.45409	0.225406	protein_coding	BGN	biglycan [Source:HGNC Symbol;Acc:HGNC:1044]
ENSG00000101187	226.718	1.01194	0.169952	5.95423	2.613e-09	1.16933e-07	1.29639	0.981373	0.156437	protein_coding	SLCO4A1	solute carrier organic anion transporter family member 4A1 [Source:HGNC Symbol;Acc:HGNC:10953]
ENSG00000141756	461.65	0.951826	0.159933	5.95139	2.65869e-09	1.07659e-07	1.4378	0.928098	0.148435	protein_coding	FKBP10	FKBP prolyl isomerase 10 [Source:HGNC Symbol;Acc:HGNC:18169]
ENSG00000172216	1628.66	0.969465	0.16303	5.94655	2.73858e-09	1.03563e-07	1.54232	0.9311	0.15091	protein_coding	CEBPB	CCAAT enhancer binding protein beta [Source:HGNC Symbol;Acc:HGNC:1834]
ENSG00000110203	8.21573	3.60301	0.605925	5.94629	2.74286e-09	1.29928e-07	1.20334	1.83083	0.342364	protein_coding	FOLR3	folate receptor gamma [Source:HGNC Symbol;Acc:HGNC:3795]
ENSG00000185201	1747.23	1.1676	0.196378	5.94571	2.75268e-09	9.66522e-08	1.66409	1.11954	0.176575	protein_coding	IFITM2	interferon induced transmembrane protein 2 [Source:HGNC Symbol;Acc:HGNC:5413]
ENSG00000088882	202.8	1.5829	0.266537	5.93874	2.87219e-09	1.2125e-07	1.36697	1.46541	0.223961	protein_coding	CPXM1	carboxypeptidase X, M14 family member 1 [Source:HGNC Symbol;Acc:HGNC:15771]
ENSG00000240671	120.571	1.79174	0.302033	5.93228	2.98759e-09	1.25203e-07	1.3683	1.64821	0.244588	IG_V_gene	IGKV1-8	immunoglobulin kappa variable 1-8 [Source:HGNC Symbol;Acc:HGNC:5743]
ENSG00000007541	719.446	0.31006	0.052334	5.92464	3.1298e-09	1.25174e-07	1.4378	0.306697	0.0518632	protein_coding	PIGQ	phosphatidylinositol glycan anchor biosynthesis class Q [Source:HGNC Symbol;Acc:HGNC:14135]
ENSG00000237988	22.5817	1.93524	0.326782	5.92211	3.17845e-09	1.33209e-07	1.35773	1.63293	0.256762	protein_coding	OR2I1P	olfactory receptor family 2 subfamily I member 1 pseudogene [Source:HGNC Symbol;Acc:HGNC:8258]
ENSG00000177674	383.347	0.744921	0.125804	5.92128	3.19447e-09	1.20357e-07	1.53435	0.730709	0.119854	protein_coding	AGTRAP	angiotensin II receptor associated protein [Source:HGNC Symbol;Acc:HGNC:13539]
ENSG00000211650	499.882	1.54478	0.260937	5.92014	3.2166e-09	1.25203e-07	1.47215	1.54846	0.22048	IG_V_gene	IGLV5-45	immunoglobulin lambda variable 5-45 [Source:HGNC Symbol;Acc:HGNC:5924]
ENSG00000100644	4779.64	0.742256	0.125505	5.91413	3.33639e-09	1.15986e-07	1.67178	0.729588	0.119584	protein_coding	HIF1A	hypoxia inducible factor 1 subunit alpha [Source:HGNC Symbol;Acc:HGNC:4910]
ENSG00000243709	1855.8	1.95712	0.331003	5.91269	3.36568e-09	1.17395e-07	1.6603	1.35915	0.259789	protein_coding	LEFTY1	left-right determination factor 1 [Source:HGNC Symbol;Acc:HGNC:6552]
ENSG00000176894	1328.58	-0.84869	0.143578	-5.91102	3.40002e-09	1.26033e-07	1.54232	-0.816622	0.134983	protein_coding	PXMP2	peroxisomal membrane protein 2 [Source:HGNC Symbol;Acc:HGNC:9716]
ENSG00000169403	652.996	1.08476	0.183577	5.90901	3.44165e-09	1.38618e-07	1.40788	1.06145	0.166974	protein_coding	PTAFR	platelet activating factor receptor [Source:HGNC Symbol;Acc:HGNC:9582]
ENSG00000188306	7.36307	2.22215	0.376071	5.90887	3.44472e-09	1.59556e-07	1.20334	1.46792	0.278026	protein_coding	LRRIQ4	leucine rich repeats and IQ motif containing 4 [Source:HGNC Symbol;Acc:HGNC:34298]
ENSG00000016402	267.772	1.22799	0.20793	5.90579	3.50966e-09	1.38618e-07	1.4378	1.07374	0.184966	protein_coding	IL20RA	interleukin 20 receptor subunit alpha [Source:HGNC Symbol;Acc:HGNC:6003]
ENSG00000211934	2462.56	1.62658	0.275475	5.90462	3.53453e-09	1.22353e-07	1.66409	1.56462	0.229341	IG_V_gene	IGHV1-2	immunoglobulin heavy variable 1-2 [Source:HGNC Symbol;Acc:HGNC:5550]
ENSG00000140285	198.28	1.41641	0.239975	5.90231	3.58446e-09	1.47522e-07	1.3683	1.31765	0.207076	protein_coding	FGF7	fibroblast growth factor 7 [Source:HGNC Symbol;Acc:HGNC:3685]
ENSG00000261371	2643.81	1.03732	0.175814	5.9001	3.63276e-09	1.26033e-07	1.64588	1.02849	0.160992	protein_coding	PECAM1	platelet and endothelial cell adhesion molecule 1 [Source:HGNC Symbol;Acc:HGNC:8823]
ENSG00000118473	26.9156	1.26295	0.214101	5.89886	3.66018e-09	1.39871e-07	1.48129	1.20731	0.189703	protein_coding	SGIP1	SH3GL interacting endocytic adaptor 1 [Source:HGNC Symbol;Acc:HGNC:25412]
ENSG00000140057	81.0565	0.649404	0.110176	5.89424	3.76404e-09	1.48446e-07	1.423	0.627603	0.106119	protein_coding	AK7	adenylate kinase 7 [Source:HGNC Symbol;Acc:HGNC:20091]
ENSG00000180801	120.026	1.03242	0.175263	5.89068	3.84606e-09	1.50805e-07	1.4288	0.944418	0.160583	protein_coding	ARSJ	arylsulfatase family member J [Source:HGNC Symbol;Acc:HGNC:26286]
ENSG00000137819	1385.4	-1.01876	0.172959	-5.89014	3.85874e-09	1.41379e-07	1.54232	-0.985764	0.158761	protein_coding	PAQR5	progestin and adipoQ receptor family member 5 [Source:HGNC Symbol;Acc:HGNC:29645]
ENSG00000070193	44.6416	1.39662	0.237191	5.8882	3.90431e-09	1.48173e-07	1.48129	1.30846	0.205384	protein_coding	FGF10	fibroblast growth factor 10 [Source:HGNC Symbol;Acc:HGNC:3666]
ENSG00000254395	59.8021	1.4899	0.25314	5.88569	3.964e-09	1.55796e-07	1.423	1.39804	0.215711	IG_V_pseudogene	IGHV4-55	immunoglobulin heavy variable 4-55 (pseudogene) [Source:HGNC Symbol;Acc:HGNC:5653]
ENSG00000185875	185.372	-0.411221	0.069962	-5.87778	4.15812e-09	1.68803e-07	1.3683	-0.40691	0.0688499	protein_coding	THNSL1	threonine synthase like 1 [Source:HGNC Symbol;Acc:HGNC:26160]
ENSG00000118113	7.01615	5.05404	0.859861	5.87774	4.15911e-09	1.86095e-07	1.2146	1.54858	0.35822	protein_coding	MMP8	matrix metallopeptidase 8 [Source:HGNC Symbol;Acc:HGNC:7175]
ENSG00000117385	304.573	0.732418	0.12472	5.8725	4.29271e-09	1.80857e-07	1.29639	0.721404	0.118919	protein_coding	P3H1	prolyl 3-hydroxylase 1 [Source:HGNC Symbol;Acc:HGNC:19316]
ENSG00000166171	146.832	0.630855	0.107445	5.87142	4.32065e-09	1.74681e-07	1.36697	0.615188	0.103646	protein_coding	DPCD	deleted in primary ciliary dyskinesia homolog (mouse) [Source:HGNC Symbol;Acc:HGNC:24542]
ENSG00000132000	47.2074	1.10249	0.18791	5.8671	4.43483e-09	1.79236e-07	1.35773	1.04511	0.170368	protein_coding	PODNL1	podocan like 1 [Source:HGNC Symbol;Acc:HGNC:26275]
ENSG00000109861	4798.49	0.530277	0.0904732	5.86115	4.59686e-09	1.43037e-07	1.81291	0.524777	0.0881342	protein_coding	CTSC	cathepsin C [Source:HGNC Symbol;Acc:HGNC:2528]
ENSG00000108691	388.873	1.44457	0.24651	5.86011	4.62566e-09	1.73014e-07	1.48008	1.34414	0.211326	protein_coding	CCL2	C-C motif chemokine ligand 2 [Source:HGNC Symbol;Acc:HGNC:10618]
ENSG00000104312	330.731	0.805142	0.137484	5.85627	4.73365e-09	1.96478e-07	1.29639	0.796053	0.129879	protein_coding	RIPK2	receptor interacting serine/threonine kinase 2 [Source:HGNC Symbol;Acc:HGNC:10020]
ENSG00000275216	23.4229	2.81395	0.480722	5.8536	4.81049e-09	1.59234e-07	1.68671	1.71927	0.318669	lncRNA	NA	novel transcript
ENSG00000108950	89.2726	1.64402	0.280922	5.85224	4.85002e-09	1.83815e-07	1.43633	1.51204	0.2326	protein_coding	FAM20A	FAM20A golgi associated secretory pathway pseudokinase [Source:HGNC Symbol;Acc:HGNC:23015]
ENSG00000087510	29.0009	1.82654	0.312207	5.85039	4.9041e-09	1.6178e-07	1.68671	1.56011	0.249998	protein_coding	TFAP2C	transcription factor AP-2 gamma [Source:HGNC Symbol;Acc:HGNC:11744]
ENSG00000132274	1189.9	0.902767	0.154325	5.84977	4.92258e-09	1.78872e-07	1.51774	0.894919	0.143875	protein_coding	TRIM22	tripartite motif containing 22 [Source:HGNC Symbol;Acc:HGNC:16379]
ENSG00000109625	95.1293	1.51453	0.259165	5.84389	5.09944e-09	1.91988e-07	1.43633	1.39187	0.219412	protein_coding	CPZ	carboxypeptidase Z [Source:HGNC Symbol;Acc:HGNC:2333]
ENSG00000197959	43.177	1.05324	0.180247	5.84328	5.1183e-09	1.86224e-07	1.4912	1.0183	0.164614	protein_coding	DNM3	dynamin 3 [Source:HGNC Symbol;Acc:HGNC:29125]
ENSG00000249992	230.218	1.51293	0.259098	5.83922	5.24472e-09	2.15912e-07	1.29639	1.41617	0.219329	protein_coding	TMEM158	transmembrane protein 158 (gene/pseudogene) [Source:HGNC Symbol;Acc:HGNC:30293]
ENSG00000151882	1943.83	0.885147	0.151695	5.83505	5.37751e-09	1.79236e-07	1.6442	0.833897	0.141716	protein_coding	CCL28	C-C motif chemokine ligand 28 [Source:HGNC Symbol;Acc:HGNC:17700]
ENSG00000241351	7110.56	1.40515	0.240878	5.83345	5.42916e-09	1.78872e-07	1.67178	1.46258	0.207635	IG_V_gene	IGKV3-11	immunoglobulin kappa variable 3-11 [Source:HGNC Symbol;Acc:HGNC:5815]
ENSG00000130303	1496.01	0.973792	0.166968	5.83222	5.46954e-09	1.94555e-07	1.51774	0.953639	0.154049	protein_coding	BST2	bone marrow stromal cell antigen 2 [Source:HGNC Symbol;Acc:HGNC:1119]
ENSG00000163736	6.43593	2.98853	0.512496	5.83131	5.49926e-09	2.4114e-07	1.20334	1.95442	0.322882	protein_coding	PPBP	pro-platelet basic protein [Source:HGNC Symbol;Acc:HGNC:9240]
ENSG00000137575	4925.17	0.474603	0.0814105	5.82975	5.5511e-09	1.79641e-07	1.69061	0.470352	0.0796866	protein_coding	SDCBP	syndecan binding protein [Source:HGNC Symbol;Acc:HGNC:10662]
ENSG00000211598	8160.2	1.34114	0.230059	5.82954	5.55803e-09	1.81283e-07	1.67178	1.34337	0.200411	IG_V_gene	IGKV4-1	immunoglobulin kappa variable 4-1 [Source:HGNC Symbol;Acc:HGNC:5834]
ENSG00000211895	171642	1.24274	0.213204	5.82888	5.58019e-09	1.72108e-07	1.79794	1.19945	0.188739	IG_C_gene	IGHA1	immunoglobulin heavy constant alpha 1 [Source:HGNC Symbol;Acc:HGNC:5478]
ENSG00000113739	32.0049	1.6524	0.283667	5.82513	5.70672e-09	2.23588e-07	1.35773	1.39969	0.234093	protein_coding	STC2	stanniocalcin 2 [Source:HGNC Symbol;Acc:HGNC:11374]
ENSG00000203999	7.48779	1.62358	0.278755	5.8244	5.73198e-09	1.89737e-07	1.63635	1.45889	0.23151	lncRNA	LINC01270	long intergenic non-protein coding RNA 1270 [Source:HGNC Symbol;Acc:HGNC:27658]
ENSG00000211968	181.814	1.93748	0.332667	5.8241	5.7421e-09	2.31336e-07	1.31529	1.74607	0.260751	IG_V_gene	IGHV1-58	immunoglobulin heavy variable 1-58 [Source:HGNC Symbol;Acc:HGNC:5555]
ENSG00000198785	77.0985	1.33159	0.228649	5.82376	5.75381e-09	2.14846e-07	1.43633	1.25347	0.199528	protein_coding	GRIN3A	glutamate ionotropic receptor NMDA type subunit 3A [Source:HGNC Symbol;Acc:HGNC:16767]
ENSG00000143320	23.0646	2.23487	0.383963	5.82052	5.86636e-09	1.95061e-07	1.62095	1.80221	0.283799	protein_coding	CRABP2	cellular retinoic acid binding protein 2 [Source:HGNC Symbol;Acc:HGNC:2339]
ENSG00000204525	60522.2	0.503063	0.0864492	5.81917	5.91389e-09	1.79236e-07	1.81291	0.49399	0.0843972	protein_coding	HLA-C	major histocompatibility complex, class I, C [Source:HGNC Symbol;Acc:HGNC:4933]
ENSG00000275063	350.908	1.70736	0.293473	5.81778	5.96337e-09	2.15735e-07	1.48008	1.53239	0.239808	protein_coding	NA	immunoglobulin heavy variable 4-38-2-like [Source:NCBI gene;Acc:102723407]
ENSG00000007933	20.7293	1.58024	0.271719	5.8157	6.0379e-09	2.00104e-07	1.62095	1.44696	0.227177	protein_coding	FMO3	flavin containing dimethylaniline monoxygenase 3 [Source:HGNC Symbol;Acc:HGNC:3771]
ENSG00000134668	17.37	1.54045	0.265022	5.81252	6.15384e-09	2.19354e-07	1.4948	1.36703	0.22316	protein_coding	SPOCD1	SPOC domain containing 1 [Source:HGNC Symbol;Acc:HGNC:26338]
ENSG00000148965	3.84991	4.25797	0.733576	5.8044	6.45967e-09	7.01048e-07	0.413972	1.85285	0.356022	protein_coding	SAA4	serum amyloid A4, constitutive [Source:HGNC Symbol;Acc:HGNC:10516]
ENSG00000100263	274.985	0.360402	0.0620996	5.80362	6.48998e-09	2.38561e-07	1.4378	0.356856	0.0613222	protein_coding	RHBDD3	rhomboid domain containing 3 [Source:HGNC Symbol;Acc:HGNC:1308]
ENSG00000281162	4.28103	2.49475	0.430028	5.80137	6.57739e-09	2.23801e-07	1.56084	1.91309	0.298814	lncRNA	LINC01127	long intergenic non-protein coding RNA 1127 [Source:HGNC Symbol;Acc:HGNC:49292]
ENSG00000101236	363.083	0.712973	0.122991	5.79696	6.75265e-09	2.66022e-07	1.3181	0.704204	0.11741	protein_coding	RNF24	ring finger protein 24 [Source:HGNC Symbol;Acc:HGNC:13779]
ENSG00000152578	72.1398	-1.41298	0.244005	-5.79081	7.00477e-09	2.55269e-07	1.43633	-1.16044	0.209389	protein_coding	GRIA4	glutamate ionotropic receptor AMPA type subunit 4 [Source:HGNC Symbol;Acc:HGNC:4574]
ENSG00000157657	202.65	0.630438	0.108871	5.79068	7.01038e-09	2.78585e-07	1.29639	0.625352	0.104925	protein_coding	ZNF618	zinc finger protein 618 [Source:HGNC Symbol;Acc:HGNC:29416]
ENSG00000122970	94.6572	0.477019	0.0824442	5.78596	7.20988e-09	2.69441e-07	1.3829	0.472651	0.0806938	protein_coding	IFT81	intraflagellar transport 81 [Source:HGNC Symbol;Acc:HGNC:14313]
ENSG00000128283	1683.22	0.429641	0.0742595	5.78568	7.22204e-09	2.46284e-07	1.54232	0.422352	0.0729406	protein_coding	CDC42EP1	CDC42 effector protein 1 [Source:HGNC Symbol;Acc:HGNC:17014]
ENSG00000196754	13.0272	1.61883	0.279991	5.78171	7.39441e-09	2.63188e-07	1.46124	1.40775	0.231888	protein_coding	S100A2	S100 calcium binding protein A2 [Source:HGNC Symbol;Acc:HGNC:10492]
ENSG00000094755	160.311	1.6481	0.285077	5.78124	7.41534e-09	2.68641e-07	1.4288	1.40595	0.234985	protein_coding	GABRP	gamma-aminobutyric acid type A receptor pi subunit [Source:HGNC Symbol;Acc:HGNC:4089]
ENSG00000144619	195.659	-0.988838	0.171102	-5.77922	7.50481e-09	2.60277e-07	1.50443	-0.934819	0.157288	protein_coding	CNTN4	contactin 4 [Source:HGNC Symbol;Acc:HGNC:2174]
ENSG00000225698	1007.07	1.56044	0.270064	5.77804	7.55779e-09	2.15912e-07	1.86887	1.43602	0.226079	IG_V_gene	IGHV3-72	immunoglobulin heavy variable 3-72 [Source:HGNC Symbol;Acc:HGNC:5622]
ENSG00000026751	1522.76	1.04813	0.18146	5.77612	7.64436e-09	2.66479e-07	1.48724	1.03664	0.16535	protein_coding	SLAMF7	SLAM family member 7 [Source:HGNC Symbol;Acc:HGNC:21394]
ENSG00000230587	11.9249	1.16997	0.202681	5.77245	7.8127e-09	2.70336e-07	1.4912	1.06914	0.181598	lncRNA	LINC02580	long intergenic non-protein coding RNA 2580 [Source:HGNC Symbol;Acc:HGNC:53751]
ENSG00000026652	142.466	1.17445	0.203486	5.77165	7.84992e-09	2.81706e-07	1.4288	1.11795	0.18185	protein_coding	AGPAT4	1-acylglycerol-3-phosphate O-acyltransferase 4 [Source:HGNC Symbol;Acc:HGNC:20885]
ENSG00000101294	2766.79	0.475395	0.0823864	5.77031	7.9127e-09	2.52305e-07	1.6442	0.471768	0.0806023	protein_coding	HM13	histocompatibility minor 13 [Source:HGNC Symbol;Acc:HGNC:16435]
ENSG00000259347	16.1589	-1.38325	0.239765	-5.76919	7.96524e-09	2.8038e-07	1.46124	-1.26699	0.205995	lncRNA	NA	novel transcript, antisense to SMAD3
ENSG00000151726	1005.42	1.07737	0.186832	5.76651	8.09281e-09	2.31336e-07	1.85188	1.03298	0.169441	protein_coding	ACSL1	acyl-CoA synthetase long chain family member 1 [Source:HGNC Symbol;Acc:HGNC:3569]
ENSG00000004139	418.661	-0.322324	0.0559261	-5.76339	8.24417e-09	3.15257e-07	1.3181	-0.320506	0.0553501	protein_coding	SARM1	sterile alpha and TIR motif containing 1 [Source:HGNC Symbol;Acc:HGNC:17074]
ENSG00000162391	1178.27	-1.65737	0.287699	-5.76077	8.37318e-09	2.86876e-07	1.48724	-1.43837	0.236419	protein_coding	FAM151A	family with sequence similarity 151 member A [Source:HGNC Symbol;Acc:HGNC:25032]
ENSG00000111110	247.232	0.542803	0.0942356	5.76006	8.4086e-09	2.8144e-07	1.53435	0.536739	0.0916229	protein_coding	PPM1H	protein phosphatase, Mg2+/Mn2+ dependent 1H [Source:HGNC Symbol;Acc:HGNC:18583]
ENSG00000255737	91.4963	0.716368	0.124375	5.75976	8.42331e-09	2.97893e-07	1.43633	0.685543	0.118631	lncRNA	AGAP2-AS1	AGAP2 antisense RNA 1 [Source:HGNC Symbol;Acc:HGNC:48633]
ENSG00000204262	1422.37	1.25643	0.218214	5.75779	8.52237e-09	2.86876e-07	1.51774	1.17847	0.192267	protein_coding	COL5A2	collagen type V alpha 2 chain [Source:HGNC Symbol;Acc:HGNC:2210]
ENSG00000116285	1022.34	0.858217	0.149072	5.75705	8.55958e-09	2.41282e-07	1.86887	0.81048	0.139557	protein_coding	ERRFI1	ERBB receptor feedback inhibitor 1 [Source:HGNC Symbol;Acc:HGNC:18185]
ENSG00000211653	4522.46	1.36385	0.236943	5.75603	8.61144e-09	2.49431e-07	1.81291	1.37545	0.205033	IG_V_gene	IGLV1-40	immunoglobulin lambda variable 1-40 [Source:HGNC Symbol;Acc:HGNC:5877]
ENSG00000211950	550.699	1.88655	0.328014	5.75145	8.8483e-09	3.11152e-07	1.4378	1.96322	0.258407	IG_V_gene	IGHV1-24	immunoglobulin heavy variable 1-24 [Source:HGNC Symbol;Acc:HGNC:5551]
ENSG00000197119	261.601	0.568033	0.0987681	5.75118	8.8625e-09	2.9386e-07	1.53435	0.56059	0.0957718	protein_coding	SLC25A29	solute carrier family 25 member 29 [Source:HGNC Symbol;Acc:HGNC:20116]
ENSG00000029534	53.6044	1.38962	0.241638	5.75081	8.88163e-09	3.23204e-07	1.3829	1.28478	0.208226	protein_coding	ANK1	ankyrin 1 [Source:HGNC Symbol;Acc:HGNC:492]
ENSG00000002549	3646.3	0.619729	0.107771	5.7504	8.90307e-09	2.58778e-07	1.79794	0.616968	0.103914	protein_coding	LAP3	leucine aminopeptidase 3 [Source:HGNC Symbol;Acc:HGNC:18449]
ENSG00000023445	4982.06	0.901367	0.156751	5.75031	8.90793e-09	2.63188e-07	1.76182	0.884144	0.145845	protein_coding	BIRC3	baculoviral IAP repeat containing 3 [Source:HGNC Symbol;Acc:HGNC:591]
ENSG00000134612	24.0724	3.55888	0.619156	5.74795	9.03303e-09	2.8529e-07	1.62095	1.91529	0.346787	transcribed_unprocessed_pseudogene	FOLH1B	folate hydrolase 1B [Source:HGNC Symbol;Acc:HGNC:13636]
ENSG00000166741	412.685	1.40357	0.244293	5.74543	9.16894e-09	3.47404e-07	1.3181	1.33175	0.209888	protein_coding	NNMT	nicotinamide N-methyltransferase [Source:HGNC Symbol;Acc:HGNC:7861]
ENSG00000186687	592.593	-0.377557	0.065743	-5.74291	9.30618e-09	3.24739e-07	1.4378	-0.375167	0.0648187	protein_coding	LYRM7	LYR motif containing 7 [Source:HGNC Symbol;Acc:HGNC:28072]
ENSG00000168502	120.928	1.09426	0.190711	5.73781	9.59093e-09	3.5977e-07	1.31529	1.0406	0.172409	protein_coding	MTCL1	microtubule crosslinking factor 1 [Source:HGNC Symbol;Acc:HGNC:29121]
ENSG00000185269	21.432	2.13628	0.372454	5.7357	9.71079e-09	3.03367e-07	1.62095	1.7179	0.278734	protein_coding	NOTUM	notum, palmitoleoyl-protein carboxylesterase [Source:HGNC Symbol;Acc:HGNC:27106]
ENSG00000206503	84311.8	0.464375	0.0810028	5.73282	9.87741e-09	2.99655e-07	1.67178	0.457336	0.0793033	protein_coding	HLA-A	major histocompatibility complex, class I, A [Source:HGNC Symbol;Acc:HGNC:4931]
ENSG00000145040	3.53973	4.37453	0.763435	5.73006	1.00394e-08	3.23204e-07	1.56084	1.8216	0.35727	protein_coding	UCN2	urocortin 2 [Source:HGNC Symbol;Acc:HGNC:18414]
ENSG00000181019	3841.67	0.904739	0.157927	5.72885	1.01116e-08	2.86876e-07	1.79794	0.832313	0.146798	protein_coding	NQO1	NAD(P)H quinone dehydrogenase 1 [Source:HGNC Symbol;Acc:HGNC:2874]
ENSG00000257017	14.8246	2.21579	0.387067	5.72456	1.03703e-08	3.47008e-07	1.4948	1.74384	0.28482	protein_coding	HP	haptoglobin [Source:HGNC Symbol;Acc:HGNC:5141]
ENSG00000198093	169.109	-0.318471	0.0556588	-5.72185	1.0537e-08	3.48628e-07	1.50443	-0.315077	0.0550911	protein_coding	ZNF649	zinc finger protein 649 [Source:HGNC Symbol;Acc:HGNC:25741]
ENSG00000168404	450.677	0.620349	0.108435	5.72096	1.05925e-08	3.56077e-07	1.47215	0.615351	0.104521	protein_coding	MLKL	mixed lineage kinase domain like pseudokinase [Source:HGNC Symbol;Acc:HGNC:26617]
ENSG00000211648	2046.72	1.31546	0.230031	5.71862	1.07394e-08	3.26872e-07	1.64588	1.31504	0.200397	IG_V_gene	IGLV1-47	immunoglobulin lambda variable 1-47 [Source:HGNC Symbol;Acc:HGNC:5880]
ENSG00000172780	1098.31	0.432693	0.0756671	5.71838	1.07544e-08	3.48628e-07	1.53356	0.426329	0.0742747	protein_coding	RAB43	RAB43, member RAS oncogene family [Source:HGNC Symbol;Acc:HGNC:19983]
ENSG00000198203	122.064	1.83821	0.321545	5.71682	1.08537e-08	3.56491e-07	1.50443	1.46959	0.255008	protein_coding	SULT1C2	sulfotransferase family 1C member 2 [Source:HGNC Symbol;Acc:HGNC:11456]
ENSG00000162779	90.9915	1.29468	0.226495	5.71613	1.08974e-08	3.86459e-07	1.3829	1.11246	0.197953	protein_coding	AXDND1	axonemal dynein light chain domain containing 1 [Source:HGNC Symbol;Acc:HGNC:26564]
ENSG00000283288	133.73	0.994576	0.174024	5.71516	1.09599e-08	3.92612e-07	1.36697	0.925485	0.159622	protein_coding	SMIM33	small integral membrane protein 33 [Source:HGNC Symbol;Acc:HGNC:53645]
ENSG00000164211	833.679	0.57391	0.100487	5.71127	1.12137e-08	3.54202e-07	1.56911	0.556176	0.0973289	protein_coding	STARD4	StAR related lipid transfer domain containing 4 [Source:HGNC Symbol;Acc:HGNC:18058]
ENSG00000033011	827.87	0.288664	0.0505761	5.70752	1.14632e-08	3.12487e-07	1.85188	0.286586	0.0501508	protein_coding	ALG1	ALG1 chitobiosyldiphosphodolichol beta-mannosyltransferase [Source:HGNC Symbol;Acc:HGNC:18294]
ENSG00000180767	73.165	-1.11157	0.194778	-5.70687	1.15074e-08	3.9667e-07	1.41633	-1.05728	0.175272	protein_coding	CHST13	carbohydrate sulfotransferase 13 [Source:HGNC Symbol;Acc:HGNC:21755]
ENSG00000249806	6.83403	2.18531	0.383007	5.70566	1.15892e-08	4.59218e-07	1.20334	1.67656	0.281881	lncRNA	NA	novel transcript
ENSG00000179218	19724.7	0.44608	0.0782218	5.70276	1.17884e-08	3.47706e-07	1.69061	0.442116	0.0766864	protein_coding	CALR	calreticulin [Source:HGNC Symbol;Acc:HGNC:1455]
ENSG00000130775	538.103	1.00459	0.176231	5.70038	1.19543e-08	4.12084e-07	1.40788	0.996462	0.161329	protein_coding	THEMIS2	thymocyte selection associated family member 2 [Source:HGNC Symbol;Acc:HGNC:16839]
ENSG00000140848	1508.52	-0.619429	0.108681	-5.69952	1.20145e-08	3.83182e-07	1.54232	-0.608019	0.104728	protein_coding	CPNE2	copine 2 [Source:HGNC Symbol;Acc:HGNC:2315]
ENSG00000164466	1806.3	-0.495375	0.0869353	-5.6982	1.21078e-08	3.62408e-07	1.64588	-0.491761	0.0848491	protein_coding	SFXN1	sideroflexin 1 [Source:HGNC Symbol;Acc:HGNC:16085]
ENSG00000185022	505.456	0.949423	0.166736	5.69419	1.23961e-08	4.09269e-07	1.47215	0.900095	0.153869	protein_coding	MAFF	MAF bZIP transcription factor F [Source:HGNC Symbol;Acc:HGNC:6780]
ENSG00000143369	368.357	0.922413	0.16207	5.69146	1.25957e-08	4.56311e-07	1.3181	0.887284	0.150157	protein_coding	ECM1	extracellular matrix protein 1 [Source:HGNC Symbol;Acc:HGNC:3153]
ENSG00000168615	3840.79	0.625752	0.109984	5.68948	1.27423e-08	3.51795e-07	1.79794	0.608037	0.105898	protein_coding	ADAM9	ADAM metallopeptidase domain 9 [Source:HGNC Symbol;Acc:HGNC:216]
ENSG00000143595	21.1509	2.58738	0.454789	5.68918	1.27648e-08	4.17594e-07	1.48129	1.54892	0.310369	protein_coding	AQP10	aquaporin 10 [Source:HGNC Symbol;Acc:HGNC:16029]
ENSG00000101670	509.86	0.775331	0.136303	5.68829	1.28321e-08	4.07701e-07	1.53435	0.740495	0.128864	protein_coding	LIPG	lipase G, endothelial type [Source:HGNC Symbol;Acc:HGNC:6623]
ENSG00000044446	491.011	-0.412618	0.0725416	-5.68802	1.28519e-08	4.07722e-07	1.53435	-0.41054	0.0713071	protein_coding	PHKA2	phosphorylase kinase regulatory subunit alpha 2 [Source:HGNC Symbol;Acc:HGNC:8926]
ENSG00000159674	597.576	0.982876	0.172822	5.68723	1.29119e-08	4.55524e-07	1.35551	0.938793	0.158665	protein_coding	SPON2	spondin 2 [Source:HGNC Symbol;Acc:HGNC:11253]
ENSG00000164825	99.4684	-1.09925	0.193521	-5.68025	1.34494e-08	4.54776e-07	1.41633	-1.03247	0.174414	protein_coding	DEFB1	defensin beta 1 [Source:HGNC Symbol;Acc:HGNC:2766]
ENSG00000140379	280.006	1.67437	0.294813	5.67945	1.35128e-08	4.5142e-07	1.4378	1.51542	0.24058	protein_coding	BCL2A1	BCL2 related protein A1 [Source:HGNC Symbol;Acc:HGNC:991]
ENSG00000140386	461.249	-0.584602	0.102988	-5.67638	1.37571e-08	4.93336e-07	1.3181	-0.579334	0.0995913	protein_coding	SCAPER	S-phase cyclin A associated protein in the ER [Source:HGNC Symbol;Acc:HGNC:13081]
ENSG00000085514	148.178	1.31468	0.231699	5.67407	1.39442e-08	4.63313e-07	1.4288	1.23761	0.201555	protein_coding	PILRA	paired immunoglobin like type 2 receptor alpha [Source:HGNC Symbol;Acc:HGNC:20396]
ENSG00000287839	136.946	1.17987	0.208029	5.67167	1.41408e-08	5.06714e-07	1.31529	1.04573	0.18506	lncRNA	NA	novel transcript
ENSG00000143390	1014.45	0.394875	0.0696622	5.66843	1.44114e-08	4.43103e-07	1.56911	0.394714	0.0685696	protein_coding	RFX5	regulatory factor X5 [Source:HGNC Symbol;Acc:HGNC:9986]
ENSG00000113070	410.665	1.33907	0.236236	5.66835	1.44176e-08	5.14788e-07	1.3181	1.18783	0.204568	protein_coding	HBEGF	heparin binding EGF like growth factor [Source:HGNC Symbol;Acc:HGNC:3059]
ENSG00000161638	919.414	1.26125	0.222574	5.66665	1.45613e-08	3.86197e-07	1.85188	1.1974	0.195299	protein_coding	ITGA5	integrin subunit alpha 5 [Source:HGNC Symbol;Acc:HGNC:6141]
ENSG00000122862	3113.71	1.20985	0.213539	5.66573	1.464e-08	3.94849e-07	1.81291	1.16804	0.188979	protein_coding	SRGN	serglycin [Source:HGNC Symbol;Acc:HGNC:9361]
ENSG00000181982	323.69	0.392086	0.0692352	5.6631	1.48662e-08	4.61314e-07	1.53435	0.387718	0.0681667	protein_coding	CCDC149	coiled-coil domain containing 149 [Source:HGNC Symbol;Acc:HGNC:25405]
ENSG00000015520	411.053	2.25606	0.398763	5.65764	1.53471e-08	4.91548e-07	1.48008	1.58879	0.289068	protein_coding	NPC1L1	NPC1 like intracellular cholesterol transporter 1 [Source:HGNC Symbol;Acc:HGNC:7898]
ENSG00000211952	199.667	1.43874	0.254323	5.65714	1.53915e-08	5.47578e-07	1.31529	1.43	0.216411	IG_V_gene	IGHV4-28	immunoglobulin heavy variable 4-28 [Source:HGNC Symbol;Acc:HGNC:5645]
ENSG00000180773	203.958	0.554082	0.0979532	5.6566	1.54401e-08	5.06714e-07	1.4378	0.542885	0.0950333	protein_coding	SLC36A4	solute carrier family 36 member 4 [Source:HGNC Symbol;Acc:HGNC:19660]
ENSG00000152382	278.124	-0.234093	0.0413849	-5.65648	1.54507e-08	5.5531e-07	1.29639	-0.233565	0.0411493	protein_coding	TADA1	transcriptional adaptor 1 [Source:HGNC Symbol;Acc:HGNC:30631]
ENSG00000139329	4490.78	1.089	0.192539	5.656	1.54943e-08	4.45826e-07	1.67178	1.04593	0.173723	protein_coding	LUM	lumican [Source:HGNC Symbol;Acc:HGNC:6724]
ENSG00000187595	10.2752	-0.984792	0.174138	-5.65525	1.55624e-08	4.92819e-07	1.4948	-0.919019	0.159258	protein_coding	ZNF385C	zinc finger protein 385C [Source:HGNC Symbol;Acc:HGNC:33722]
ENSG00000241294	1062.07	1.41155	0.249751	5.65183	1.58748e-08	4.20647e-07	1.82342	1.38992	0.213405	IG_V_gene	IGKV2-24	immunoglobulin kappa variable 2-24 [Source:HGNC Symbol;Acc:HGNC:5781]
ENSG00000144452	85.0149	4.15858	0.73615	5.6491	1.61294e-08	5.3192e-07	1.423	1.77491	0.35643	protein_coding	ABCA12	ATP binding cassette subfamily A member 12 [Source:HGNC Symbol;Acc:HGNC:14637]
ENSG00000167123	316.707	0.934844	0.165489	5.64897	1.61416e-08	5.75217e-07	1.29639	0.907781	0.15289	protein_coding	CERCAM	cerebral endothelial cell adhesion molecule [Source:HGNC Symbol;Acc:HGNC:23723]
ENSG00000188820	406.065	1.43441	0.253969	5.64798	1.62346e-08	5.15485e-07	1.48008	1.31765	0.2161	protein_coding	CALHM6	calcium homeostasis modulator family member 6 [Source:HGNC Symbol;Acc:HGNC:33391]
ENSG00000050344	824.128	0.641722	0.113625	5.64771	1.626e-08	4.20647e-07	1.86887	0.636165	0.109151	protein_coding	NFE2L3	nuclear factor, erythroid 2 like 3 [Source:HGNC Symbol;Acc:HGNC:7783]
ENSG00000176153	6999.44	0.85415	0.151339	5.64396	1.6618e-08	4.52391e-07	1.76182	0.812384	0.141422	protein_coding	GPX2	glutathione peroxidase 2 [Source:HGNC Symbol;Acc:HGNC:4554]
ENSG00000081803	683.568	0.371626	0.0658639	5.64234	1.67752e-08	5.5531e-07	1.40788	0.367703	0.0649377	protein_coding	CADPS2	calcium dependent secretion activator 2 [Source:HGNC Symbol;Acc:HGNC:16018]
ENSG00000174705	616.451	0.772199	0.136865	5.64204	1.68044e-08	5.55344e-07	1.40788	0.754174	0.129344	protein_coding	SH3PXD2B	SH3 and PX domains 2B [Source:HGNC Symbol;Acc:HGNC:29242]
ENSG00000123609	815.386	0.434749	0.0770606	5.64165	1.68425e-08	4.44972e-07	1.82342	0.430764	0.0755933	protein_coding	NMI	N-myc and STAT interactor [Source:HGNC Symbol;Acc:HGNC:7854]
ENSG00000165434	449.895	0.688763	0.12213	5.63957	1.70472e-08	5.39733e-07	1.48008	0.676082	0.116658	protein_coding	PGM2L1	phosphoglucomutase 2 like 1 [Source:HGNC Symbol;Acc:HGNC:20898]
ENSG00000148671	4650.05	-1.1195	0.19854	-5.63865	1.71389e-08	4.62495e-07	1.76182	-1.07815	0.178158	protein_coding	ADIRF	adipogenesis regulatory factor [Source:HGNC Symbol;Acc:HGNC:24043]
ENSG00000133466	210.139	0.813302	0.14427	5.63736	1.72679e-08	5.57913e-07	1.4378	0.776539	0.135588	protein_coding	C1QTNF6	C1q and TNF related 6 [Source:HGNC Symbol;Acc:HGNC:14343]
ENSG00000107614	136.245	-0.341272	0.0605606	-5.63521	1.7484e-08	5.66921e-07	1.4288	-0.339851	0.0598304	protein_coding	TRDMT1	tRNA aspartic acid methyltransferase 1 [Source:HGNC Symbol;Acc:HGNC:2977]
ENSG00000054938	80.4748	2.1427	0.380459	5.63187	1.78265e-08	5.80645e-07	1.41633	1.74816	0.282751	protein_coding	CHRDL2	chordin like 2 [Source:HGNC Symbol;Acc:HGNC:24168]
ENSG00000106605	342.793	0.824567	0.146499	5.62848	1.81803e-08	5.71331e-07	1.47215	0.80883	0.137437	protein_coding	BLVRA	biliverdin reductase A [Source:HGNC Symbol;Acc:HGNC:1062]
ENSG00000152661	672.913	1.05489	0.187583	5.62361	1.87009e-08	6.10195e-07	1.40788	1.01498	0.170014	protein_coding	GJA1	gap junction protein alpha 1 [Source:HGNC Symbol;Acc:HGNC:4274]
ENSG00000273213	17.8656	1.2303	0.218838	5.62197	1.88794e-08	5.8184e-07	1.4948	1.1681	0.193102	protein_coding	H3-2	H3.2 histone (putative) [Source:HGNC Symbol;Acc:HGNC:32060]
ENSG00000272894	13.918	0.882739	0.157145	5.61734	1.93918e-08	6.10195e-07	1.46124	0.821648	0.146394	lncRNA	NA	novel transcript
ENSG00000114026	460.342	-0.35582	0.063346	-5.61708	1.94214e-08	6.18778e-07	1.4378	-0.354261	0.0625146	protein_coding	OGG1	8-oxoguanine DNA glycosylase [Source:HGNC Symbol;Acc:HGNC:8125]
ENSG00000225205	36.2325	1.03138	0.183897	5.60846	2.04139e-08	6.29538e-07	1.48129	1.01166	0.167441	lncRNA	NA	novel transcript
ENSG00000068366	1279.25	0.943788	0.168312	5.60738	2.05414e-08	6.16896e-07	1.5275	0.934075	0.155116	protein_coding	ACSL4	acyl-CoA synthetase long chain family member 4 [Source:HGNC Symbol;Acc:HGNC:3571]
ENSG00000181104	766.076	0.836112	0.149132	5.60651	2.06446e-08	6.69898e-07	1.3922	0.81779	0.139613	protein_coding	F2R	coagulation factor II thrombin receptor [Source:HGNC Symbol;Acc:HGNC:3537]
ENSG00000153923	7.53231	2.37846	0.424268	5.60602	2.07028e-08	7.64535e-07	1.20334	1.77801	0.298012	transcribed_unprocessed_pseudogene	CLCA3P	chloride channel accessory 3, pseudogene [Source:HGNC Symbol;Acc:HGNC:2017]
ENSG00000154511	424.582	0.422432	0.075369	5.60485	2.08437e-08	6.57639e-07	1.4378	0.420258	0.0739982	protein_coding	DIPK1A	divergent protein kinase domain 1A [Source:HGNC Symbol;Acc:HGNC:32213]
ENSG00000248927	4.25362	1.66533	0.29726	5.60227	2.11567e-08	7.72997e-07	1.2146	1.44877	0.242276	lncRNA	NA	novel transcript
ENSG00000243264	415.274	1.52229	0.271739	5.60204	2.11844e-08	6.29828e-07	1.53435	1.46371	0.2271	IG_V_gene	IGKV2D-29	immunoglobulin kappa variable 2D-29 [Source:HGNC Symbol;Acc:HGNC:5800]
ENSG00000111344	173.746	0.914279	0.163221	5.60148	2.12524e-08	6.71025e-07	1.4288	0.863086	0.151087	protein_coding	RASAL1	RAS protein activator like 1 [Source:HGNC Symbol;Acc:HGNC:9873]
ENSG00000002587	284.483	0.729956	0.130348	5.60005	2.14287e-08	7.02347e-07	1.36697	0.708321	0.123784	protein_coding	HS3ST1	heparan sulfate-glucosamine 3-sulfotransferase 1 [Source:HGNC Symbol;Acc:HGNC:5194]
ENSG00000284734	10.8496	1.27381	0.2275	5.59918	2.15366e-08	6.57722e-07	1.48129	1.1782	0.199093	lncRNA	NA	novel transcript, antisense to GBP4
ENSG00000172965	232.333	0.950687	0.169865	5.59671	2.18459e-08	7.15038e-07	1.36697	0.924121	0.156366	lncRNA	MIR4435-2HG	MIR4435-2 host gene [Source:HGNC Symbol;Acc:HGNC:35163]
ENSG00000182352	8.76099	1.81928	0.325086	5.5963	2.1898e-08	8.10991e-07	1.1934	1.51195	0.256366	lncRNA	C17orf77	chromosome 17 open reading frame 77 [Source:HGNC Symbol;Acc:HGNC:26480]
ENSG00000204291	1067.74	1.20711	0.215714	5.59587	2.19518e-08	5.53887e-07	1.85188	1.14311	0.190517	protein_coding	COL15A1	collagen type XV alpha 1 chain [Source:HGNC Symbol;Acc:HGNC:2192]
ENSG00000171055	991.027	-0.286976	0.0513209	-5.59179	2.24737e-08	5.57913e-07	1.86887	-0.286197	0.0508752	protein_coding	FEZ2	fasciculation and elongation protein zeta 2 [Source:HGNC Symbol;Acc:HGNC:3660]
ENSG00000211625	579.011	1.38544	0.247773	5.59159	2.24999e-08	7.41495e-07	1.35551	1.33314	0.21214	IG_V_gene	IGKV3D-20	immunoglobulin kappa variable 3D-20 [Source:HGNC Symbol;Acc:HGNC:5825]
ENSG00000134812	22.8171	1.61744	0.289427	5.58841	2.29159e-08	6.21498e-07	1.68671	1.46242	0.237396	protein_coding	CBLIF	cobalamin binding intrinsic factor [Source:HGNC Symbol;Acc:HGNC:4268]
ENSG00000196562	2556.08	0.699379	0.125194	5.58639	2.31843e-08	6.40916e-07	1.64555	0.679149	0.119314	protein_coding	SULF2	sulfatase 2 [Source:HGNC Symbol;Acc:HGNC:20392]
ENSG00000163618	120.762	0.737962	0.132198	5.58224	2.37437e-08	7.41495e-07	1.4288	0.702877	0.125388	protein_coding	CADPS	calcium dependent secretion activator [Source:HGNC Symbol;Acc:HGNC:1426]
ENSG00000197442	884.172	0.414822	0.0743326	5.58062	2.39658e-08	7.01137e-07	1.53356	0.410526	0.0730119	protein_coding	MAP3K5	mitogen-activated protein kinase kinase kinase 5 [Source:HGNC Symbol;Acc:HGNC:6857]
ENSG00000134013	659.773	1.18838	0.213012	5.57894	2.4199e-08	6.57722e-07	1.66604	1.12762	0.188614	protein_coding	LOXL2	lysyl oxidase like 2 [Source:HGNC Symbol;Acc:HGNC:6666]
ENSG00000156521	517.534	-0.3088	0.0554309	-5.5709	2.53432e-08	7.61946e-07	1.48008	-0.306833	0.0548698	protein_coding	TYSND1	trypsin domain containing 1 [Source:HGNC Symbol;Acc:HGNC:28531]
ENSG00000168461	997.31	0.925618	0.166236	5.5681	2.57533e-08	6.33494e-07	1.85188	0.914522	0.153471	protein_coding	RAB31	RAB31, member RAS oncogene family [Source:HGNC Symbol;Acc:HGNC:9771]
ENSG00000005102	91.0523	1.2028	0.216042	5.56742	2.58543e-08	8.00841e-07	1.4288	1.16859	0.190834	protein_coding	MEOX1	mesenchyme homeobox 1 [Source:HGNC Symbol;Acc:HGNC:7013]
ENSG00000166426	23.7116	-1.56358	0.280952	-5.56529	2.61715e-08	7.77799e-07	1.4912	-1.42487	0.231903	protein_coding	CRABP1	cellular retinoic acid binding protein 1 [Source:HGNC Symbol;Acc:HGNC:2338]
ENSG00000184441	61.0941	-0.568214	0.102146	-5.56278	2.65505e-08	8.27408e-07	1.41633	-0.558092	0.0988066	lncRNA	NA	novel transcript, antisense to C21orf2
ENSG00000274897	9.30728	1.10778	0.19918	5.56169	2.67171e-08	7.61946e-07	1.56084	1.03077	0.178893	protein_coding	PANO1	proapoptotic nucleolar protein 1 [Source:HGNC Symbol;Acc:HGNC:51237]
ENSG00000070087	911.866	-0.668006	0.120119	-5.5612	2.67933e-08	6.51271e-07	1.86887	-0.655068	0.114876	protein_coding	PFN2	profilin 2 [Source:HGNC Symbol;Acc:HGNC:8882]
ENSG00000099194	3404.56	0.946718	0.170292	5.55939	2.70717e-08	6.78335e-07	1.79794	0.923346	0.156673	protein_coding	SCD	stearoyl-CoA desaturase [Source:HGNC Symbol;Acc:HGNC:10571]
ENSG00000197272	5.84519	2.88001	0.518273	5.55694	2.74544e-08	1.00053e-06	1.1934	1.93902	0.324964	protein_coding	IL27	interleukin 27 [Source:HGNC Symbol;Acc:HGNC:19157]
ENSG00000106392	1070.57	0.352063	0.0633858	5.55429	2.78735e-08	6.87719e-07	1.82342	0.348244	0.0625573	protein_coding	C1GALT1	core 1 synthase, glycoprotein-N-acetylgalactosamine 3-beta-galactosyltransferase 1 [Source:HGNC Symbol;Acc:HGNC:24337]
ENSG00000242371	1656.67	1.30268	0.235076	5.54151	2.99881e-08	8.63726e-07	1.53037	1.2862	0.203792	IG_V_gene	IGKV1-39	immunoglobulin kappa variable 1-39 (gene/pseudogene) [Source:HGNC Symbol;Acc:HGNC:5740]
ENSG00000224041	445.421	1.36026	0.245652	5.53735	3.07088e-08	1.0119e-06	1.3181	1.27559	0.210767	IG_V_gene	IGKV3D-15	immunoglobulin kappa variable 3D-15 (gene/pseudogene) [Source:HGNC Symbol;Acc:HGNC:5824]
ENSG00000099260	66.4907	1.07488	0.194246	5.53359	3.1375e-08	9.64049e-07	1.423	1.03811	0.175123	protein_coding	PALMD	palmdelphin [Source:HGNC Symbol;Acc:HGNC:15846]
ENSG00000092607	3.09426	2.33885	0.422719	5.53286	3.15042e-08	2.92086e-06	0.413972	1.54358	0.295146	protein_coding	TBX15	T-box transcription factor 15 [Source:HGNC Symbol;Acc:HGNC:11594]
ENSG00000256802	209.96	-1.03724	0.187737	-5.52494	3.29603e-08	1.09451e-06	1.29639	-0.94892	0.170045	lncRNA	NA	novel transcript, antisense to TJP1
ENSG00000167680	363.596	0.920888	0.1667	5.52422	3.30948e-08	9.81634e-07	1.47215	0.874568	0.153844	protein_coding	SEMA6B	semaphorin 6B [Source:HGNC Symbol;Acc:HGNC:10739]
ENSG00000251095	6.34749	2.45959	0.445376	5.5225	3.34215e-08	1.19258e-06	1.1934	1.69007	0.304587	lncRNA	NA	novel transcript
ENSG00000105835	5638.7	0.903628	0.163651	5.52167	3.35792e-08	8.84159e-07	1.67178	0.875238	0.151404	protein_coding	NAMPT	nicotinamide phosphoribosyltransferase [Source:HGNC Symbol;Acc:HGNC:30092]
ENSG00000159339	20.7256	1.89864	0.343968	5.51982	3.39352e-08	8.84432e-07	1.68671	1.60654	0.26609	protein_coding	PADI4	peptidyl arginine deiminase 4 [Source:HGNC Symbol;Acc:HGNC:18368]
ENSG00000230067	2.18038	2.61332	0.473486	5.51932	3.40315e-08	1.46805e-06	0.969425	1.89819	0.315717	transcribed_processed_pseudogene	HSPD1P6	heat shock protein family D (Hsp60) member 1 pseudogene 6 [Source:HGNC Symbol;Acc:HGNC:5267]
ENSG00000186847	22.642	-1.35855	0.246322	-5.51534	3.48097e-08	1.01796e-06	1.48129	-1.23691	0.210213	protein_coding	KRT14	keratin 14 [Source:HGNC Symbol;Acc:HGNC:6416]
ENSG00000090339	1242.93	1.28277	0.232587	5.51524	3.48311e-08	9.94356e-07	1.5275	1.23021	0.202123	protein_coding	ICAM1	intercellular adhesion molecule 1 [Source:HGNC Symbol;Acc:HGNC:5344]
ENSG00000211945	2169.9	1.3541	0.245531	5.515	3.4879e-08	9.31279e-07	1.6442	1.39642	0.210683	IG_V_gene	IGHV1-18	immunoglobulin heavy variable 1-18 [Source:HGNC Symbol;Acc:HGNC:5549]
ENSG00000118985	1140.25	0.659422	0.119576	5.51467	3.49428e-08	9.94356e-07	1.53037	0.651526	0.114408	protein_coding	ELL2	elongation factor for RNA polymerase II 2 [Source:HGNC Symbol;Acc:HGNC:17064]
ENSG00000168209	1443.73	0.966007	0.175488	5.50468	3.69843e-08	1.03601e-06	1.54232	0.926	0.16074	protein_coding	DDIT4	DNA damage inducible transcript 4 [Source:HGNC Symbol;Acc:HGNC:24944]
ENSG00000239264	12106.2	0.66036	0.120104	5.49825	3.83584e-08	9.54523e-07	1.76182	0.655088	0.114867	protein_coding	TXNDC5	thioredoxin domain containing 5 [Source:HGNC Symbol;Acc:HGNC:21073]
ENSG00000163482	151.801	0.301198	0.054794	5.49692	3.86492e-08	1.15642e-06	1.4288	0.299403	0.0542633	protein_coding	STK36	serine/threonine kinase 36 [Source:HGNC Symbol;Acc:HGNC:17209]
ENSG00000163638	209.634	1.08975	0.19831	5.49521	3.90251e-08	1.09451e-06	1.53435	1.04587	0.17804	protein_coding	ADAMTS9	ADAM metallopeptidase with thrombospondin type 1 motif 9 [Source:HGNC Symbol;Acc:HGNC:13202]
ENSG00000211976	566.176	1.47471	0.268372	5.495	3.90701e-08	1.22581e-06	1.35551	1.47109	0.225065	IG_V_gene	IGHV3-73	immunoglobulin heavy variable 3-73 [Source:HGNC Symbol;Acc:HGNC:5623]
ENSG00000105520	159.848	0.733472	0.133523	5.49322	3.94661e-08	1.26949e-06	1.31529	0.717734	0.126519	protein_coding	PLPPR2	phospholipid phosphatase related 2 [Source:HGNC Symbol;Acc:HGNC:29566]
ENSG00000087245	4163.34	1.17014	0.213033	5.49275	3.95727e-08	9.55702e-07	1.81291	1.12138	0.18862	protein_coding	MMP2	matrix metallopeptidase 2 [Source:HGNC Symbol;Acc:HGNC:7166]
ENSG00000072042	1455.73	0.44011	0.0801578	5.49055	4.00681e-08	1.13239e-06	1.51774	0.434078	0.0785109	protein_coding	RDH11	retinol dehydrogenase 11 [Source:HGNC Symbol;Acc:HGNC:17964]
ENSG00000166619	1601.32	-0.295315	0.0538457	-5.48446	4.14735e-08	1.15706e-06	1.53037	-0.295027	0.053332	protein_coding	BLCAP	BLCAP apoptosis inducing factor [Source:HGNC Symbol;Acc:HGNC:1055]
ENSG00000281406	13.2509	1.31951	0.240643	5.48327	4.17532e-08	1.19258e-06	1.4912	1.19823	0.207785	protein_coding	BLACAT1	bladder cancer associated transcript 1 [Source:HGNC Symbol;Acc:HGNC:48597]
ENSG00000077514	653.202	0.381832	0.0696584	5.4815	4.21743e-08	1.24423e-06	1.4378	0.379737	0.0685676	protein_coding	POLD3	DNA polymerase delta 3, accessory subunit [Source:HGNC Symbol;Acc:HGNC:20932]
ENSG00000168542	17690.1	1.18424	0.216088	5.48037	4.24429e-08	1.03942e-06	1.76182	1.10982	0.190773	protein_coding	COL3A1	collagen type III alpha 1 chain [Source:HGNC Symbol;Acc:HGNC:2201]
ENSG00000073150	8.9792	1.93636	0.353394	5.47931	4.26994e-08	1.12143e-06	1.63635	1.63878	0.270351	protein_coding	PANX2	pannexin 2 [Source:HGNC Symbol;Acc:HGNC:8600]
ENSG00000274576	475.675	1.78603	0.326017	5.47834	4.29332e-08	1.26498e-06	1.4378	1.77127	0.257391	IG_V_gene	IGHV2-70	immunoglobulin heavy variable 2-70 [Source:HGNC Symbol;Acc:HGNC:5577]
ENSG00000251546	6246.49	1.32747	0.242344	5.47763	4.31063e-08	1.03601e-06	1.79794	1.35633	0.208597	IG_V_gene	IGKV1D-39	immunoglobulin kappa variable 1D-39 [Source:HGNC Symbol;Acc:HGNC:5756]
ENSG00000113851	816.971	-0.282028	0.0514951	-5.4768	4.33081e-08	1.01439e-06	1.85188	-0.280787	0.0510448	protein_coding	CRBN	cereblon [Source:HGNC Symbol;Acc:HGNC:30185]
ENSG00000173621	465.963	0.80238	0.14666	5.47103	4.47436e-08	1.23858e-06	1.53435	0.760053	0.137566	protein_coding	LRFN4	leucine rich repeat and fibronectin type III domain containing 4 [Source:HGNC Symbol;Acc:HGNC:28456]
ENSG00000211949	6038.23	1.19708	0.218873	5.4693	4.51807e-08	1.15642e-06	1.67178	1.22747	0.192724	IG_V_gene	IGHV3-23	immunoglobulin heavy variable 3-23 [Source:HGNC Symbol;Acc:HGNC:5588]
ENSG00000239819	30.7127	1.52688	0.279268	5.46742	4.56627e-08	1.29386e-06	1.4912	1.52438	0.231666	IG_V_gene	IGKV1D-8	immunoglobulin kappa variable 1D-8 [Source:HGNC Symbol;Acc:HGNC:5759]
ENSG00000178878	165.822	1.13401	0.207582	5.46294	4.68318e-08	1.31362e-06	1.50443	1.07046	0.184784	protein_coding	APOLD1	apolipoprotein L domain containing 1 [Source:HGNC Symbol;Acc:HGNC:25268]
ENSG00000160182	3841.76	1.55206	0.284314	5.45895	4.78945e-08	1.13239e-06	1.81291	1.32068	0.234552	protein_coding	TFF1	trefoil factor 1 [Source:HGNC Symbol;Acc:HGNC:11755]
ENSG00000164418	14.9442	-1.19262	0.218608	-5.45554	4.88254e-08	1.38378e-06	1.48129	-1.09311	0.191958	protein_coding	GRIK2	glutamate ionotropic receptor kainate type subunit 2 [Source:HGNC Symbol;Acc:HGNC:4580]
ENSG00000110080	1671.63	1.14	0.209089	5.45221	4.97467e-08	1.37781e-06	1.51774	1.02145	0.185807	protein_coding	ST3GAL4	ST3 beta-galactoside alpha-2,3-sialyltransferase 4 [Source:HGNC Symbol;Acc:HGNC:10864]
ENSG00000129657	1661.03	0.56233	0.103157	5.45119	5.0033e-08	1.37781e-06	1.5275	0.56095	0.0997529	protein_coding	SEC14L1	SEC14 like lipid binding 1 [Source:HGNC Symbol;Acc:HGNC:10698]
ENSG00000171848	1565.46	0.658838	0.120864	5.45109	5.00616e-08	1.40952e-06	1.48724	0.646983	0.115536	protein_coding	RRM2	ribonucleotide reductase regulatory subunit M2 [Source:HGNC Symbol;Acc:HGNC:10452]
ENSG00000178828	617.914	0.748528	0.13734	5.4502	5.03129e-08	1.54633e-06	1.35551	0.718214	0.129744	protein_coding	RNF186	ring finger protein 186 [Source:HGNC Symbol;Acc:HGNC:25978]
ENSG00000166546	8.22022	2.34898	0.431073	5.44915	5.06114e-08	1.7206e-06	1.2146	1.76657	0.300806	protein_coding	BEAN1	brain expressed associated with NEDD4 1 [Source:HGNC Symbol;Acc:HGNC:24160]
ENSG00000143507	125.21	0.765747	0.140589	5.44671	5.13092e-08	1.55824e-06	1.3683	0.75025	0.132527	protein_coding	DUSP10	dual specificity phosphatase 10 [Source:HGNC Symbol;Acc:HGNC:3065]
ENSG00000211947	2120.14	1.34735	0.247469	5.44452	5.19452e-08	1.31556e-06	1.66409	1.41547	0.211936	IG_V_gene	IGHV3-21	immunoglobulin heavy variable 3-21 [Source:HGNC Symbol;Acc:HGNC:5586]
ENSG00000258498	62.1378	-1.2902	0.237002	-5.44385	5.21405e-08	1.53565e-06	1.41633	-1.22437	0.20501	lncRNA	DIO3OS	DIO3 opposite strand upstream RNA [Source:HGNC Symbol;Acc:HGNC:20348]
ENSG00000222047	4.22392	1.52103	0.279606	5.43991	5.33087e-08	1.81322e-06	1.20334	1.35584	0.232062	protein_coding	C10orf55	chromosome 10 open reading frame 55 [Source:HGNC Symbol;Acc:HGNC:31008]
ENSG00000131037	691.579	0.796072	0.146524	5.43306	5.53963e-08	1.39412e-06	1.66604	0.739044	0.137445	protein_coding	EPS8L1	EPS8 like 1 [Source:HGNC Symbol;Acc:HGNC:21295]
ENSG00000184588	541.648	1.24546	0.229325	5.43099	5.60435e-08	1.66644e-06	1.3922	1.20103	0.19993	protein_coding	PDE4B	phosphodiesterase 4B [Source:HGNC Symbol;Acc:HGNC:8781]
ENSG00000196187	1730.8	0.373034	0.068758	5.42532	5.78499e-08	1.46805e-06	1.64588	0.368173	0.0677053	protein_coding	TMEM63A	transmembrane protein 63A [Source:HGNC Symbol;Acc:HGNC:29118]
ENSG00000211964	1094.46	1.30655	0.240899	5.42367	5.83872e-08	1.54823e-06	1.56911	1.29686	0.207653	IG_V_gene	IGHV3-48	immunoglobulin heavy variable 3-48 [Source:HGNC Symbol;Acc:HGNC:5606]
ENSG00000050730	281.823	1.86584	0.344248	5.42003	5.95878e-08	1.78866e-06	1.36697	1.65489	0.266373	protein_coding	TNIP3	TNFAIP3 interacting protein 3 [Source:HGNC Symbol;Acc:HGNC:19315]
ENSG00000176055	161.255	-0.385522	0.071277	-5.40879	6.34507e-08	1.73713e-06	1.50443	-0.38036	0.0701032	protein_coding	MBLAC2	metallo-beta-lactamase domain containing 2 [Source:HGNC Symbol;Acc:HGNC:33711]
ENSG00000245648	21.7259	1.18335	0.218834	5.40753	6.38985e-08	1.76269e-06	1.4912	1.10089	0.192933	lncRNA	NA	novel transcript, antisense to KLRK1
ENSG00000106178	529.363	0.873021	0.161477	5.40648	6.42741e-08	1.6011e-06	1.66604	0.837832	0.149672	protein_coding	CCL24	C-C motif chemokine ligand 24 [Source:HGNC Symbol;Acc:HGNC:10623]
ENSG00000149485	283.182	1.11204	0.205759	5.40456	6.49661e-08	2.03075e-06	1.29639	1.08795	0.183448	protein_coding	FADS1	fatty acid desaturase 1 [Source:HGNC Symbol;Acc:HGNC:3574]
ENSG00000176907	747.859	0.996073	0.184314	5.40421	6.50944e-08	1.85072e-06	1.4378	0.912006	0.167531	protein_coding	TCIM	transcriptional and immune response regulator [Source:HGNC Symbol;Acc:HGNC:1357]
ENSG00000280411	1848.64	1.57678	0.292023	5.3995	6.68253e-08	1.66449e-06	1.66409	1.5151	0.238997	IG_V_gene	IGHV1-69D	immunoglobulin heavy variable 1-69D [Source:HGNC Symbol;Acc:HGNC:49601]
ENSG00000186318	503.276	0.467903	0.086744	5.39407	6.88812e-08	2.09944e-06	1.3181	0.463266	0.0846784	protein_coding	BACE1	beta-secretase 1 [Source:HGNC Symbol;Acc:HGNC:933]
ENSG00000169241	1535.22	0.448377	0.0831459	5.39266	6.94222e-08	1.85554e-06	1.5275	0.440119	0.0813141	protein_coding	SLC50A1	solute carrier family 50 member 1 [Source:HGNC Symbol;Acc:HGNC:30657]
ENSG00000132530	539.546	0.804002	0.149117	5.39175	6.97756e-08	2.07311e-06	1.35551	0.79558	0.139606	protein_coding	XAF1	XIAP associated factor 1 [Source:HGNC Symbol;Acc:HGNC:30932]
ENSG00000154122	2673.47	-0.485689	0.0901363	-5.38839	7.10928e-08	1.77461e-06	1.64588	-0.481001	0.0878211	protein_coding	ANKH	ANKH inorganic pyrophosphate transport regulator [Source:HGNC Symbol;Acc:HGNC:15492]
ENSG00000177984	53.7452	-1.74576	0.324172	-5.38528	7.23338e-08	2.05479e-06	1.423	-1.58747	0.256337	protein_coding	LCN15	lipocalin 15 [Source:HGNC Symbol;Acc:HGNC:33777]
ENSG00000106991	1687.83	0.848845	0.157624	5.38527	7.23371e-08	1.92261e-06	1.53037	0.833186	0.146555	protein_coding	ENG	endoglin [Source:HGNC Symbol;Acc:HGNC:3349]
ENSG00000211966	1903.52	1.24558	0.231356	5.3838	7.29284e-08	1.796e-06	1.66409	1.20514	0.201292	IG_V_gene	IGHV5-51	immunoglobulin heavy variable 5-51 [Source:HGNC Symbol;Acc:HGNC:5659]
ENSG00000091428	64.154	0.908245	0.16889	5.37774	7.54249e-08	2.11557e-06	1.4288	0.902993	0.155713	protein_coding	RAPGEF4	Rap guanine nucleotide exchange factor 4 [Source:HGNC Symbol;Acc:HGNC:16626]
ENSG00000121671	811.435	-0.351182	0.0653134	-5.37687	7.57909e-08	1.71848e-06	1.82342	-0.348866	0.0644056	protein_coding	CRY2	cryptochrome circadian regulator 2 [Source:HGNC Symbol;Acc:HGNC:2385]
ENSG00000141497	63.7187	0.749051	0.139333	5.37597	7.61697e-08	2.15e-06	1.41633	0.729741	0.13149	protein_coding	ZMYND15	zinc finger MYND-type containing 15 [Source:HGNC Symbol;Acc:HGNC:20997]
ENSG00000154645	21.4369	-1.24048	0.230814	-5.37439	7.68422e-08	1.92583e-06	1.62095	-1.01328	0.20058	protein_coding	CHODL	chondrolectin [Source:HGNC Symbol;Acc:HGNC:17807]
ENSG00000170379	105.851	0.695069	0.129361	5.37309	7.73975e-08	2.07311e-06	1.50443	0.68612	0.122972	protein_coding	TCAF2	TRPM8 channel associated factor 2 [Source:HGNC Symbol;Acc:HGNC:26878]
ENSG00000064932	2276.25	0.576288	0.107267	5.37247	7.76669e-08	1.90314e-06	1.66409	0.565659	0.103461	protein_coding	SBNO2	strawberry notch homolog 2 [Source:HGNC Symbol;Acc:HGNC:29158]
ENSG00000203697	467.502	1.04765	0.195017	5.37208	7.78343e-08	2.32654e-06	1.3181	0.91579	0.175556	protein_coding	CAPN8	calpain 8 [Source:HGNC Symbol;Acc:HGNC:1485]
ENSG00000085721	1060.69	-0.347342	0.064667	-5.37124	7.81963e-08	1.72554e-06	1.86887	-0.34536	0.0637863	protein_coding	RRN3	RRN3 homolog, RNA polymerase I transcription factor [Source:HGNC Symbol;Acc:HGNC:30346]
ENSG00000157227	3768.52	0.775913	0.144499	5.36969	7.88742e-08	1.92143e-06	1.67178	0.750667	0.135758	protein_coding	MMP14	matrix metallopeptidase 14 [Source:HGNC Symbol;Acc:HGNC:7160]
ENSG00000124391	2.78704	3.05039	0.568141	5.36906	7.91462e-08	2.57567e-06	1.1934	1.90958	0.336655	protein_coding	IL17C	interleukin 17C [Source:HGNC Symbol;Acc:HGNC:5983]
ENSG00000112303	250.152	1.55733	0.290086	5.3685	7.93948e-08	2.29665e-06	1.36697	1.4401	0.237898	protein_coding	VNN2	vanin 2 [Source:HGNC Symbol;Acc:HGNC:12706]
ENSG00000117625	492.686	-0.241973	0.0451224	-5.3626	8.20338e-08	2.205e-06	1.48008	-0.24097	0.0448182	protein_coding	RCOR3	REST corepressor 3 [Source:HGNC Symbol;Acc:HGNC:25594]
ENSG00000159399	6432.25	0.86532	0.161363	5.36257	8.20479e-08	1.96912e-06	1.69061	0.814655	0.14957	protein_coding	HK2	hexokinase 2 [Source:HGNC Symbol;Acc:HGNC:4923]
ENSG00000231246	76.7809	0.764574	0.142605	5.36147	8.25467e-08	2.29658e-06	1.423	0.732331	0.134243	lncRNA	NA	novel transcript
ENSG00000205930	22.8501	-0.652797	0.121769	-5.36095	8.27831e-08	2.0619e-06	1.62095	-0.626818	0.116226	lncRNA	C21orf62-AS1	C21orf62 antisense RNA 1 [Source:HGNC Symbol;Acc:HGNC:1290]
ENSG00000213928	1540.84	0.463527	0.0864799	5.35994	8.32498e-08	2.16942e-06	1.53037	0.460093	0.0844274	protein_coding	IRF9	interferon regulatory factor 9 [Source:HGNC Symbol;Acc:HGNC:6131]
ENSG00000134258	4.21001	3.26519	0.609293	5.35898	8.36934e-08	2.14627e-06	1.56084	1.99254	0.343146	protein_coding	VTCN1	V-set domain containing T cell activation inhibitor 1 [Source:HGNC Symbol;Acc:HGNC:28873]
ENSG00000161798	70.7243	4.42307	0.825651	5.35706	8.4585e-08	2.32302e-06	1.43633	1.43427	0.358236	protein_coding	AQP5	aquaporin 5 [Source:HGNC Symbol;Acc:HGNC:638]
ENSG00000123352	547.319	0.34556	0.0645195	5.35591	8.5127e-08	2.32708e-06	1.4378	0.345414	0.0636493	protein_coding	SPATS2	spermatogenesis associated serine rich 2 [Source:HGNC Symbol;Acc:HGNC:18650]
ENSG00000050767	120.045	1.08557	0.202697	5.35564	8.52535e-08	2.43954e-06	1.36697	1.03317	0.181261	protein_coding	COL23A1	collagen type XXIII alpha 1 chain [Source:HGNC Symbol;Acc:HGNC:22990]
ENSG00000067225	16721.4	0.443226	0.0827707	5.35487	8.56167e-08	2.04967e-06	1.69061	0.437798	0.0809614	protein_coding	PKM	pyruvate kinase M1/2 [Source:HGNC Symbol;Acc:HGNC:9021]
ENSG00000135046	1579.76	1.03586	0.193484	5.35372	8.61622e-08	2.25028e-06	1.51774	0.988808	0.174429	protein_coding	ANXA1	annexin A1 [Source:HGNC Symbol;Acc:HGNC:533]
ENSG00000100422	2431.9	-0.366736	0.0685337	-5.35117	8.73883e-08	2.10715e-06	1.66409	-0.364302	0.0674892	protein_coding	CERK	ceramide kinase [Source:HGNC Symbol;Acc:HGNC:19256]
ENSG00000167757	75.6141	1.32377	0.247465	5.34931	8.82888e-08	2.42983e-06	1.423	1.17531	0.211985	protein_coding	KLK11	kallikrein related peptidase 11 [Source:HGNC Symbol;Acc:HGNC:6359]
ENSG00000103222	844.41	0.571666	0.106929	5.34623	8.98042e-08	2.31277e-06	1.53356	0.566878	0.103161	protein_coding	ABCC1	ATP binding cassette subfamily C member 1 [Source:HGNC Symbol;Acc:HGNC:51]
ENSG00000154646	642.069	2.58443	0.483438	5.34595	8.99455e-08	2.15567e-06	1.66604	1.29339	0.315873	protein_coding	TMPRSS15	transmembrane serine protease 15 [Source:HGNC Symbol;Acc:HGNC:9490]
ENSG00000285901	247.079	0.661002	0.123648	5.34583	9.00055e-08	2.44314e-06	1.4378	0.648705	0.117986	protein_coding	NA	novel transcript
ENSG00000172156	440.107	1.22578	0.229366	5.34419	9.08223e-08	2.32708e-06	1.53435	1.14738	0.199953	protein_coding	CCL11	C-C motif chemokine ligand 11 [Source:HGNC Symbol;Acc:HGNC:10610]
ENSG00000100219	10832.8	0.625658	0.11709	5.34341	9.12127e-08	2.08248e-06	1.76182	0.622228	0.112213	protein_coding	XBP1	X-box binding protein 1 [Source:HGNC Symbol;Acc:HGNC:12801]
ENSG00000240498	727.486	-1.35382	0.2535	-5.3405	9.26901e-08	2.21064e-06	1.66604	-1.23643	0.215787	lncRNA	CDKN2B-AS1	CDKN2B antisense RNA 1 [Source:HGNC Symbol;Acc:HGNC:34341]
ENSG00000110756	818.479	0.447403	0.0838614	5.33503	9.55289e-08	2.38714e-06	1.56911	0.441354	0.0819851	protein_coding	HPS5	HPS5 biogenesis of lysosomal organelles complex 2 subunit 2 [Source:HGNC Symbol;Acc:HGNC:17022]
ENSG00000124602	599.029	1.01584	0.190462	5.33357	9.62987e-08	2.59544e-06	1.4378	0.911674	0.172169	protein_coding	UNC5CL	unc-5 family C-terminal like [Source:HGNC Symbol;Acc:HGNC:21203]
ENSG00000266554	37.9063	1.11466	0.209003	5.3332	9.64957e-08	2.53599e-06	1.48129	0.971881	0.185788	lncRNA	LINC01443	long intergenic non-protein coding RNA 1443 [Source:HGNC Symbol;Acc:HGNC:50768]
ENSG00000251003	2.32157	2.24081	0.420163	5.3332	9.64992e-08	2.92885e-06	1.26308	1.75357	0.297749	lncRNA	ZFPM2-AS1	ZFPM2 antisense RNA 1 [Source:HGNC Symbol;Acc:HGNC:50698]
ENSG00000103534	4057.12	0.580118	0.108922	5.326	1.00398e-07	2.205e-06	1.81291	0.558384	0.104946	protein_coding	TMC5	transmembrane channel like 5 [Source:HGNC Symbol;Acc:HGNC:22999]
ENSG00000110799	1886.79	1.27106	0.238656	5.32588	1.00464e-07	2.37004e-06	1.66409	1.20025	0.20617	protein_coding	VWF	von Willebrand factor [Source:HGNC Symbol;Acc:HGNC:12726]
ENSG00000120725	1005.4	0.413612	0.0777299	5.32115	1.03112e-07	2.24421e-06	1.82342	0.410091	0.0762245	protein_coding	SIL1	SIL1 nucleotide exchange factor [Source:HGNC Symbol;Acc:HGNC:24624]
ENSG00000140937	682.371	0.909251	0.170942	5.31905	1.04308e-07	2.44314e-06	1.66604	0.896665	0.157195	protein_coding	CDH11	cadherin 11 [Source:HGNC Symbol;Acc:HGNC:1750]
ENSG00000163053	146.342	0.921599	0.173288	5.3183	1.0474e-07	2.82109e-06	1.4288	0.881741	0.159082	protein_coding	SLC16A14	solute carrier family 16 member 14 [Source:HGNC Symbol;Acc:HGNC:26417]
ENSG00000188343	97.8601	0.705011	0.132565	5.31824	1.04774e-07	2.82109e-06	1.4288	0.697663	0.125736	protein_coding	FAM92A	family with sequence similarity 92 member A [Source:HGNC Symbol;Acc:HGNC:30452]
ENSG00000214782	119.242	2.2692	0.426787	5.31695	1.05519e-07	3.0647e-06	1.31529	1.64555	0.300783	protein_coding	MS4A18	membrane spanning 4-domains A18 [Source:HGNC Symbol;Acc:HGNC:37636]
ENSG00000220205	1101.58	-0.273917	0.0515539	-5.31321	1.07711e-07	2.71165e-06	1.53356	-0.272544	0.0511022	protein_coding	VAMP2	vesicle associated membrane protein 2 [Source:HGNC Symbol;Acc:HGNC:12643]
ENSG00000282278	2.649	17.5107	3.29586	5.31294	1.07873e-07	2.67456e-06	1.56084	0.103403	0.167199	protein_coding	NA	novel FIP1L1-PDGFRA fusion protein
ENSG00000123342	167.806	1.21952	0.229585	5.31184	1.08527e-07	3.03703e-06	1.3683	1.16386	0.200144	protein_coding	MMP19	matrix metallopeptidase 19 [Source:HGNC Symbol;Acc:HGNC:7165]
ENSG00000096968	749.21	0.516774	0.0973654	5.30758	1.11092e-07	3.05187e-06	1.3922	0.512349	0.0944817	protein_coding	JAK2	Janus kinase 2 [Source:HGNC Symbol;Acc:HGNC:6192]
ENSG00000009307	14337.9	-0.176998	0.0333748	-5.30335	1.13698e-07	2.51531e-06	1.76182	-0.176804	0.0332507	protein_coding	CSDE1	cold shock domain containing E1 [Source:HGNC Symbol;Acc:HGNC:29905]
ENSG00000221926	793.512	0.619015	0.116888	5.29578	1.1851e-07	2.90218e-06	1.56911	0.595225	0.112039	protein_coding	TRIM16	tripartite motif containing 16 [Source:HGNC Symbol;Acc:HGNC:17241]
ENSG00000114473	88.6904	0.569704	0.107598	5.29474	1.19185e-07	3.18468e-06	1.423	0.564393	0.103813	protein_coding	IQCG	IQ motif containing G [Source:HGNC Symbol;Acc:HGNC:25251]
ENSG00000115604	133.865	0.747217	0.141143	5.29406	1.19629e-07	3.30129e-06	1.3683	0.734553	0.132998	protein_coding	IL18R1	interleukin 18 receptor 1 [Source:HGNC Symbol;Acc:HGNC:5988]
ENSG00000168386	875.771	0.758025	0.1432	5.29346	1.20025e-07	2.55946e-06	1.82342	0.747113	0.134679	protein_coding	FILIP1L	filamin A interacting protein 1 like [Source:HGNC Symbol;Acc:HGNC:24589]
ENSG00000136026	3169.9	0.488146	0.0922542	5.29131	1.21443e-07	2.59544e-06	1.81291	0.480483	0.0897806	protein_coding	CKAP4	cytoskeleton associated protein 4 [Source:HGNC Symbol;Acc:HGNC:16991]
ENSG00000182636	365.717	-0.639578	0.120885	-5.29081	1.21779e-07	3.13448e-06	1.48008	-0.607662	0.115543	protein_coding	NDN	necdin, MAGE family member [Source:HGNC Symbol;Acc:HGNC:7675]
ENSG00000167468	3814.11	-0.760084	0.143792	-5.286	1.2502e-07	2.73638e-06	1.76182	-0.733458	0.135164	protein_coding	GPX4	glutathione peroxidase 4 [Source:HGNC Symbol;Acc:HGNC:4556]
ENSG00000086300	415.958	1.08719	0.205687	5.28565	1.25256e-07	3.22766e-06	1.47215	1.0527	0.183387	protein_coding	SNX10	sorting nexin 10 [Source:HGNC Symbol;Acc:HGNC:14974]
ENSG00000198792	1552.13	0.334795	0.0633434	5.2854	1.25433e-07	3.20314e-06	1.48724	0.331646	0.0625158	protein_coding	TMEM184B	transmembrane protein 184B [Source:HGNC Symbol;Acc:HGNC:1310]
ENSG00000226328	50.4211	0.758682	0.143611	5.28291	1.27151e-07	3.33494e-06	1.43633	0.731447	0.135123	lncRNA	NUP50-DT	NUP50 divergent transcript [Source:HGNC Symbol;Acc:HGNC:50502]
ENSG00000101017	454.348	0.955563	0.180923	5.2816	1.28063e-07	3.27092e-06	1.48008	0.929987	0.164947	protein_coding	CD40	CD40 molecule [Source:HGNC Symbol;Acc:HGNC:11919]
ENSG00000064652	361.704	-0.505356	0.0957367	-5.2786	1.30176e-07	3.68652e-06	1.3181	-0.501443	0.0929794	protein_coding	SNX24	sorting nexin 24 [Source:HGNC Symbol;Acc:HGNC:21533]
ENSG00000123358	806.309	1.35371	0.256502	5.27759	1.30893e-07	2.70723e-06	1.86887	1.18561	0.2177	protein_coding	NR4A1	nuclear receptor subfamily 4 group A member 1 [Source:HGNC Symbol;Acc:HGNC:7980]
ENSG00000169908	1270.83	1.04639	0.198288	5.27712	1.31231e-07	3.24919e-06	1.53037	0.961023	0.177981	protein_coding	TM4SF1	transmembrane 4 L six family member 1 [Source:HGNC Symbol;Acc:HGNC:11853]
ENSG00000119777	2663	0.276368	0.0524004	5.27416	1.33363e-07	3.09494e-06	1.6442	0.274152	0.0519271	protein_coding	TMEM214	transmembrane protein 214 [Source:HGNC Symbol;Acc:HGNC:25983]
ENSG00000138772	891.338	0.774785	0.146975	5.27154	1.35282e-07	3.32708e-06	1.53356	0.734579	0.137823	protein_coding	ANXA3	annexin A3 [Source:HGNC Symbol;Acc:HGNC:541]
ENSG00000135604	228.199	1.0803	0.204942	5.27124	1.35502e-07	3.69595e-06	1.36697	1.06575	0.18287	protein_coding	STX11	syntaxin 11 [Source:HGNC Symbol;Acc:HGNC:11429]
ENSG00000196188	2722.97	1.44202	0.273564	5.27122	1.35522e-07	3.13448e-06	1.64588	1.22644	0.228194	protein_coding	CTSE	cathepsin E [Source:HGNC Symbol;Acc:HGNC:2530]
ENSG00000160447	170.428	0.626705	0.118903	5.27073	1.35883e-07	3.39871e-06	1.50443	0.600186	0.113825	protein_coding	PKN3	protein kinase N3 [Source:HGNC Symbol;Acc:HGNC:17999]
ENSG00000165886	78.8017	0.824984	0.1566	5.2681	1.37841e-07	3.6094e-06	1.4288	0.805967	0.14579	protein_coding	UBTD1	ubiquitin domain containing 1 [Source:HGNC Symbol;Acc:HGNC:25683]
ENSG00000184988	185.499	0.583341	0.110917	5.25926	1.44635e-07	4.04923e-06	1.31529	0.582166	0.106758	protein_coding	TMEM106A	transmembrane protein 106A [Source:HGNC Symbol;Acc:HGNC:28288]
ENSG00000197632	10.7328	2.87592	0.547034	5.25729	1.46193e-07	3.68652e-06	1.48129	1.96572	0.332297	protein_coding	SERPINB2	serpin family B member 2 [Source:HGNC Symbol;Acc:HGNC:8584]
ENSG00000139318	1602.53	0.635899	0.120996	5.25554	1.47587e-07	3.58426e-06	1.54232	0.618272	0.115651	protein_coding	DUSP6	dual specificity phosphatase 6 [Source:HGNC Symbol;Acc:HGNC:3072]
ENSG00000263244	6.60734	-22.255	4.23779	-5.25156	1.50814e-07	4.52122e-06	1.2146	-0.147144	0.132908	lncRNA	NA	novel transcript, 3' overlapping chromosome 16 open reading frame 72
ENSG00000204301	117.601	0.8747	0.166593	5.25052	1.51669e-07	3.93542e-06	1.4288	0.851303	0.153807	protein_coding	NOTCH4	notch receptor 4 [Source:HGNC Symbol;Acc:HGNC:7884]
ENSG00000106348	652.555	0.538251	0.102543	5.24903	1.52898e-07	4.04865e-06	1.3922	0.533851	0.0991995	protein_coding	IMPDH1	inosine monophosphate dehydrogenase 1 [Source:HGNC Symbol;Acc:HGNC:6052]
ENSG00000165533	181.532	0.280585	0.0534569	5.24881	1.53084e-07	4.25221e-06	1.31529	0.278699	0.0529637	protein_coding	TTC8	tetratricopeptide repeat domain 8 [Source:HGNC Symbol;Acc:HGNC:20087]
ENSG00000211974	130.54	2.02268	0.385409	5.24815	1.53636e-07	4.11602e-06	1.3683	1.77699	0.284876	IG_V_gene	IGHV2-70D	immunoglobulin heavy variable 2-70D [Source:HGNC Symbol;Acc:HGNC:49602]
ENSG00000123572	24.5583	-1.33786	0.254958	-5.24736	1.54295e-07	3.87488e-06	1.48129	-1.10334	0.215971	protein_coding	NRK	Nik related kinase [Source:HGNC Symbol;Acc:HGNC:25391]
ENSG00000281856	5.45619	1.93872	0.369498	5.24691	1.54669e-07	3.54446e-06	1.63635	1.49231	0.276548	lncRNA	NA	novel transcript
ENSG00000182463	146.93	0.898453	0.171278	5.24559	1.55783e-07	4.0239e-06	1.4288	0.891579	0.157508	protein_coding	TSHZ2	teashirt zinc finger homeobox 2 [Source:HGNC Symbol;Acc:HGNC:13010]
ENSG00000123131	1400.99	0.603566	0.115107	5.2435	1.57555e-07	3.93198e-06	1.48724	0.598076	0.110463	protein_coding	PRDX4	peroxiredoxin 4 [Source:HGNC Symbol;Acc:HGNC:17169]
ENSG00000251602	29.1284	-0.60366	0.115126	-5.24347	1.57586e-07	3.51157e-06	1.68671	-0.5934	0.110359	lncRNA	NA	novel transcript, antisense to MTA1
ENSG00000147394	367.943	0.788529	0.15039	5.24321	1.57806e-07	3.83039e-06	1.53435	0.750697	0.140657	protein_coding	ZNF185	zinc finger protein 185 with LIM domain [Source:HGNC Symbol;Acc:HGNC:12976]
ENSG00000183625	43.2185	1.09833	0.209529	5.24187	1.58953e-07	3.96926e-06	1.48129	1.03007	0.186279	protein_coding	CCR3	C-C motif chemokine receptor 3 [Source:HGNC Symbol;Acc:HGNC:1604]
ENSG00000012963	999.006	-0.189623	0.0361783	-5.24134	1.59414e-07	3.25796e-06	1.85188	-0.189209	0.0360207	protein_coding	UBR7	ubiquitin protein ligase E3 component n-recognin 7 (putative) [Source:HGNC Symbol;Acc:HGNC:20344]
ENSG00000205867	3.09662	2.1388	0.408267	5.23872	1.61691e-07	4.88444e-06	1.1934	1.66021	0.29128	protein_coding	KRTAP5-2	keratin associated protein 5-2 [Source:HGNC Symbol;Acc:HGNC:23597]
ENSG00000166033	493.064	0.877423	0.167516	5.23783	1.62473e-07	4.13771e-06	1.4378	0.851852	0.154492	protein_coding	HTRA1	HtrA serine peptidase 1 [Source:HGNC Symbol;Acc:HGNC:9476]
ENSG00000102048	30.2452	0.64968	0.124108	5.23481	1.65151e-07	4.06897e-06	1.4912	0.631166	0.118522	protein_coding	ASB9	ankyrin repeat and SOCS box containing 9 [Source:HGNC Symbol;Acc:HGNC:17184]
ENSG00000196511	446.176	0.568467	0.108674	5.23094	1.68651e-07	4.19014e-06	1.47215	0.551706	0.104729	protein_coding	TPK1	thiamin pyrophosphokinase 1 [Source:HGNC Symbol;Acc:HGNC:17358]
ENSG00000086991	7.83998	2.07874	0.397607	5.22813	1.71234e-07	5.05078e-06	1.2146	1.63671	0.288753	protein_coding	NOX4	NADPH oxidase 4 [Source:HGNC Symbol;Acc:HGNC:7891]
ENSG00000162723	2.46917	3.33082	0.637199	5.22728	1.72026e-07	4.05381e-06	1.56084	1.80117	0.347966	protein_coding	SLAMF9	SLAM family member 9 [Source:HGNC Symbol;Acc:HGNC:18430]
ENSG00000147697	3.23196	2.6369	0.504629	5.22542	1.73757e-07	5.14312e-06	1.20334	1.84852	0.322259	protein_coding	GSDMC	gasdermin C [Source:HGNC Symbol;Acc:HGNC:7151]
ENSG00000130508	978.932	0.97613	0.18681	5.22524	1.73925e-07	3.52592e-06	1.85188	0.935259	0.169426	protein_coding	PXDN	peroxidasin [Source:HGNC Symbol;Acc:HGNC:14966]
ENSG00000237372	3.76586	1.51006	0.289034	5.22451	1.74622e-07	5.20043e-06	1.1934	1.29254	0.237197	lncRNA	NA	novel transcript
ENSG00000043591	80.9501	-0.765004	0.146473	-5.22285	1.76194e-07	4.49525e-06	1.4288	-0.741312	0.137321	protein_coding	ADRB1	adrenoceptor beta 1 [Source:HGNC Symbol;Acc:HGNC:285]
ENSG00000224373	3787.64	1.2302	0.235692	5.21954	1.79367e-07	3.96926e-06	1.67178	1.22072	0.2042	IG_V_gene	IGHV4-59	immunoglobulin heavy variable 4-59 [Source:HGNC Symbol;Acc:HGNC:5654]
ENSG00000104518	2554.28	0.375204	0.0719319	5.2161	1.82732e-07	4.07526e-06	1.64555	0.369792	0.0707296	protein_coding	GSDMD	gasdermin D [Source:HGNC Symbol;Acc:HGNC:25697]
ENSG00000173531	328.304	0.927379	0.17782	5.21527	1.83554e-07	4.84617e-06	1.36697	0.819494	0.162536	protein_coding	MST1	macrophage stimulating 1 [Source:HGNC Symbol;Acc:HGNC:7380]
ENSG00000113140	5670.63	0.949594	0.182132	5.21378	1.85033e-07	3.90249e-06	1.76182	0.914768	0.16586	protein_coding	SPARC	secreted protein acidic and cysteine rich [Source:HGNC Symbol;Acc:HGNC:11219]
ENSG00000115507	2.35769	2.89051	0.554478	5.21303	1.85781e-07	5.44559e-06	1.20334	1.47255	0.333259	protein_coding	OTX1	orthodenticle homeobox 1 [Source:HGNC Symbol;Acc:HGNC:8521]
ENSG00000250903	93.4976	-0.408096	0.0783302	-5.20995	1.88892e-07	4.82397e-06	1.41633	-0.404454	0.0767798	lncRNA	GMDS-DT	GMDS divergent transcript [Source:HGNC Symbol;Acc:HGNC:48993]
ENSG00000133687	278.315	0.85091	0.163465	5.20547	1.93509e-07	5.28208e-06	1.29639	0.834535	0.151281	protein_coding	TMTC1	transmembrane O-mannosyltransferase targeting cadherins 1 [Source:HGNC Symbol;Acc:HGNC:24099]
ENSG00000259863	4.08382	1.65494	0.31793	5.20536	1.93626e-07	5.68596e-06	1.1934	1.45916	0.252745	lncRNA	SH3RF3-AS1	SH3RF3 antisense RNA 1 [Source:HGNC Symbol;Acc:HGNC:44168]
ENSG00000169744	144.372	0.793124	0.152396	5.20438	1.9465e-07	4.70073e-06	1.50443	0.7893	0.14235	protein_coding	LDB2	LIM domain binding 2 [Source:HGNC Symbol;Acc:HGNC:6533]
ENSG00000211899	41068.6	1.32804	0.255228	5.20335	1.95727e-07	4.02221e-06	1.79794	1.33497	0.21689	IG_C_gene	IGHM	immunoglobulin heavy constant mu [Source:HGNC Symbol;Acc:HGNC:5541]
ENSG00000164509	5.95953	2.2422	0.430963	5.20277	1.96342e-07	4.3788e-06	1.63635	1.73855	0.301137	protein_coding	IL31RA	interleukin 31 receptor A [Source:HGNC Symbol;Acc:HGNC:18969]
ENSG00000105926	227.697	-0.714477	0.137387	-5.20045	1.98803e-07	4.97373e-06	1.4378	-0.677448	0.129723	protein_coding	MPP6	membrane palmitoylated protein 6 [Source:HGNC Symbol;Acc:HGNC:18167]
ENSG00000165376	1595.72	1.6991	0.326785	5.19946	1.99871e-07	4.703e-06	1.54232	1.42803	0.257761	protein_coding	CLDN2	claudin 2 [Source:HGNC Symbol;Acc:HGNC:2041]
ENSG00000163599	58.4444	1.56706	0.301544	5.19681	2.02738e-07	5.20167e-06	1.3829	1.44032	0.244257	protein_coding	CTLA4	cytotoxic T-lymphocyte associated protein 4 [Source:HGNC Symbol;Acc:HGNC:2505]
ENSG00000116819	11.3608	1.1275	0.217055	5.19455	2.05211e-07	5.04057e-06	1.46124	1.05694	0.19189	protein_coding	TFAP2E	transcription factor AP-2 epsilon [Source:HGNC Symbol;Acc:HGNC:30774]
ENSG00000189157	71.5768	-0.848174	0.163295	-5.19411	2.057e-07	5.10844e-06	1.43633	-0.809764	0.151054	protein_coding	FAM47E	family with sequence similarity 47 member E [Source:HGNC Symbol;Acc:HGNC:34343]
ENSG00000188015	13.9678	1.78033	0.343079	5.18928	2.11111e-07	4.55237e-06	1.68671	1.52784	0.265598	protein_coding	S100A3	S100 calcium binding protein A3 [Source:HGNC Symbol;Acc:HGNC:10493]
ENSG00000077232	2826.38	0.437097	0.0843017	5.18492	2.16109e-07	4.75552e-06	1.64555	0.432592	0.0823948	protein_coding	DNAJC10	DnaJ heat shock protein family (Hsp40) member C10 [Source:HGNC Symbol;Acc:HGNC:24637]
ENSG00000162772	739.275	1.07833	0.207993	5.18445	2.16656e-07	4.71414e-06	1.66604	0.998043	0.185032	protein_coding	ATF3	activating transcription factor 3 [Source:HGNC Symbol;Acc:HGNC:785]
ENSG00000167618	6.58164	1.98049	0.382036	5.18404	2.17125e-07	4.99838e-06	1.56084	1.70295	0.282092	protein_coding	LAIR2	leukocyte associated immunoglobulin like receptor 2 [Source:HGNC Symbol;Acc:HGNC:6478]
ENSG00000211664	327.495	1.3811	0.266515	5.18207	2.19438e-07	5.10844e-06	1.53435	1.37386	0.223938	IG_V_gene	IGLV2-18	immunoglobulin lambda variable 2-18 [Source:HGNC Symbol;Acc:HGNC:5889]
ENSG00000142765	329.163	0.763913	0.147529	5.17807	2.24197e-07	5.19884e-06	1.53435	0.742034	0.138292	protein_coding	SYTL1	synaptotagmin like 1 [Source:HGNC Symbol;Acc:HGNC:15584]
ENSG00000154734	481.233	1.26493	0.244295	5.17787	2.24431e-07	5.36006e-06	1.48008	1.18378	0.209888	protein_coding	ADAMTS1	ADAM metallopeptidase with thrombospondin type 1 motif 1 [Source:HGNC Symbol;Acc:HGNC:217]
ENSG00000108001	9.93195	2.12912	0.411303	5.17651	2.26071e-07	4.84261e-06	1.68671	1.79455	0.294014	protein_coding	EBF3	EBF transcription factor 3 [Source:HGNC Symbol;Acc:HGNC:19087]
ENSG00000010322	1153.34	-0.203049	0.0392348	-5.17523	2.27627e-07	5.26912e-06	1.53037	-0.202549	0.0390339	protein_coding	NISCH	nischarin [Source:HGNC Symbol;Acc:HGNC:18006]
ENSG00000258791	11.1255	1.94551	0.376004	5.17417	2.28924e-07	4.88749e-06	1.68671	1.38623	0.279773	lncRNA	LINC00520	long intergenic non-protein coding RNA 520 [Source:HGNC Symbol;Acc:HGNC:19843]
ENSG00000148985	507.059	-0.392229	0.0758488	-5.17119	2.32609e-07	5.67573e-06	1.4378	-0.390354	0.0744425	protein_coding	PGAP2	post-GPI attachment to proteins 2 [Source:HGNC Symbol;Acc:HGNC:17893]
ENSG00000100079	1474.21	-1.07067	0.207081	-5.1703	2.3372e-07	5.39261e-06	1.53037	-0.933368	0.184355	protein_coding	LGALS2	galectin 2 [Source:HGNC Symbol;Acc:HGNC:6562]
ENSG00000241566	43.8694	1.47591	0.285704	5.16588	2.39309e-07	5.07563e-06	1.68671	1.34483	0.235351	IG_V_gene	IGKV2D-24	immunoglobulin kappa variable 2D-24 (non-functional) [Source:HGNC Symbol;Acc:HGNC:5797]
ENSG00000125520	1109.26	-0.415611	0.0805339	-5.16069	2.46037e-07	5.5162e-06	1.56911	-0.409914	0.0788612	protein_coding	SLC2A4RG	SLC2A4 regulator [Source:HGNC Symbol;Acc:HGNC:15930]
ENSG00000157613	4065.65	0.514761	0.0997748	5.15923	2.47972e-07	5.20167e-06	1.69061	0.495568	0.0966773	protein_coding	CREB3L1	cAMP responsive element binding protein 3 like 1 [Source:HGNC Symbol;Acc:HGNC:18856]
ENSG00000240401	6.84668	-1.0288	0.199466	-5.15776	2.49924e-07	5.62352e-06	1.56084	-0.901082	0.177928	lncRNA	NA	novel transcript, antisense to CCDC88A
ENSG00000196470	607.034	-0.206588	0.0400821	-5.15412	2.5482e-07	6.25383e-06	1.40788	-0.206465	0.039868	protein_coding	SIAH1	siah E3 ubiquitin protein ligase 1 [Source:HGNC Symbol;Acc:HGNC:10857]
ENSG00000103257	660.509	1.03677	0.201167	5.15378	2.55282e-07	6.25383e-06	1.40788	1.00046	0.180097	protein_coding	SLC7A5	solute carrier family 7 member 5 [Source:HGNC Symbol;Acc:HGNC:11063]
ENSG00000229676	8.64194	-1.43611	0.278691	-5.15304	2.56292e-07	5.5162e-06	1.63635	-1.14257	0.230549	protein_coding	ZNF492	zinc finger protein 492 [Source:HGNC Symbol;Acc:HGNC:23707]
ENSG00000132256	507.698	0.301532	0.058517	5.15289	2.56506e-07	6.61405e-06	1.3181	0.30084	0.0578643	protein_coding	TRIM5	tripartite motif containing 5 [Source:HGNC Symbol;Acc:HGNC:16276]
ENSG00000211670	426.603	1.46504	0.284358	5.15207	2.57623e-07	6.08038e-06	1.48008	1.4254	0.234582	IG_V_gene	IGLV3-9	immunoglobulin lambda variable 3-9 (gene/pseudogene) [Source:HGNC Symbol;Acc:HGNC:5918]
ENSG00000136514	243.353	0.555971	0.107945	5.1505	2.59799e-07	6.80407e-06	1.29639	0.544808	0.104082	protein_coding	RTP4	receptor transporter protein 4 [Source:HGNC Symbol;Acc:HGNC:23992]
ENSG00000226091	2.91746	2.30075	0.446773	5.14971	2.60883e-07	7.1953e-06	1.2146	1.62985	0.304056	lncRNA	LINC00937	long intergenic non-protein coding RNA 937 [Source:HGNC Symbol;Acc:HGNC:48629]
ENSG00000090104	428.267	1.24302	0.241447	5.14824	2.62947e-07	6.20629e-06	1.47215	1.16957	0.208028	protein_coding	RGS1	regulator of G protein signaling 1 [Source:HGNC Symbol;Acc:HGNC:9991]
ENSG00000136710	911.473	-0.324243	0.0630019	-5.14656	2.65311e-07	5.10844e-06	1.85188	-0.322183	0.0621855	protein_coding	CCDC115	coiled-coil domain containing 115 [Source:HGNC Symbol;Acc:HGNC:28178]
ENSG00000179886	386.95	-0.249023	0.048394	-5.14574	2.66463e-07	6.24222e-06	1.48008	-0.248374	0.0480174	protein_coding	TIGD5	tigger transposable element derived 5 [Source:HGNC Symbol;Acc:HGNC:18336]
ENSG00000145623	452.944	1.06574	0.207216	5.14312	2.70212e-07	6.43393e-06	1.4378	1.05298	0.184491	protein_coding	OSMR	oncostatin M receptor [Source:HGNC Symbol;Acc:HGNC:8507]
ENSG00000125746	1153.45	0.345565	0.0671904	5.14308	2.70271e-07	6.1561e-06	1.53037	0.340429	0.0662069	protein_coding	EML2	EMAP like 2 [Source:HGNC Symbol;Acc:HGNC:18035]
ENSG00000185897	11.8716	1.79905	0.349824	5.14273	2.7077e-07	6.25383e-06	1.4948	1.51257	0.268717	protein_coding	FFAR3	free fatty acid receptor 3 [Source:HGNC Symbol;Acc:HGNC:4499]
ENSG00000167077	168.499	0.919821	0.17888	5.14212	2.71658e-07	6.24769e-06	1.50443	0.928791	0.163416	protein_coding	MEI1	meiotic double-stranded break formation protein 1 [Source:HGNC Symbol;Acc:HGNC:28613]
ENSG00000169855	804.987	0.819665	0.159409	5.1419	2.71977e-07	6.17082e-06	1.53356	0.804571	0.148005	protein_coding	ROBO1	roundabout guidance receptor 1 [Source:HGNC Symbol;Acc:HGNC:10249]
ENSG00000115850	1356.58	2.15469	0.419056	5.14177	2.72166e-07	6.22431e-06	1.51774	1.53787	0.297987	protein_coding	LCT	lactase [Source:HGNC Symbol;Acc:HGNC:6530]
ENSG00000211599	71.4025	1.48722	0.289286	5.141	2.73273e-07	6.49343e-06	1.43633	1.3987	0.237499	IG_V_gene	IGKV5-2	immunoglobulin kappa variable 5-2 [Source:HGNC Symbol;Acc:HGNC:5835]
ENSG00000197930	2561.79	0.575654	0.112016	5.13901	2.76187e-07	5.80395e-06	1.66409	0.567257	0.107714	protein_coding	ERO1A	endoplasmic reticulum oxidoreductase 1 alpha [Source:HGNC Symbol;Acc:HGNC:13280]
ENSG00000107968	173.127	0.708421	0.13794	5.13573	2.81056e-07	6.40279e-06	1.50443	0.70012	0.130279	protein_coding	MAP3K8	mitogen-activated protein kinase kinase kinase 8 [Source:HGNC Symbol;Acc:HGNC:6860]
ENSG00000004897	1187.88	0.273303	0.0532164	5.1357	2.81101e-07	6.31516e-06	1.53037	0.272639	0.0527219	protein_coding	CDC27	cell division cycle 27 [Source:HGNC Symbol;Acc:HGNC:1728]
ENSG00000099968	1380.53	-0.179404	0.0349339	-5.13554	2.81336e-07	6.27807e-06	1.54232	-0.179298	0.0347918	protein_coding	BCL2L13	BCL2 like 13 [Source:HGNC Symbol;Acc:HGNC:17164]
ENSG00000143878	2364.38	0.759326	0.148006	5.13039	2.89146e-07	6.13159e-06	1.64555	0.72705	0.138674	protein_coding	RHOB	ras homolog family member B [Source:HGNC Symbol;Acc:HGNC:668]
ENSG00000103485	1227.64	-0.673846	0.131367	-5.12948	2.90538e-07	6.43595e-06	1.54232	-0.661133	0.124639	protein_coding	QPRT	quinolinate phosphoribosyltransferase [Source:HGNC Symbol;Acc:HGNC:9755]
ENSG00000114346	826.376	0.49705	0.0969333	5.12775	2.93218e-07	5.5162e-06	1.86887	0.487372	0.0940859	protein_coding	ECT2	epithelial cell transforming 2 [Source:HGNC Symbol;Acc:HGNC:3155]
ENSG00000070985	74.3351	-1.095	0.213552	-5.12754	2.93552e-07	6.98371e-06	1.41633	-1.02645	0.188929	protein_coding	TRPM5	transient receptor potential cation channel subfamily M member 5 [Source:HGNC Symbol;Acc:HGNC:14323]
ENSG00000178726	331.38	1.004	0.195813	5.12733	2.93886e-07	6.53028e-06	1.53435	0.959086	0.176174	protein_coding	THBD	thrombomodulin [Source:HGNC Symbol;Acc:HGNC:11784]
ENSG00000157193	109.098	1.03894	0.202702	5.12544	2.96847e-07	7.53729e-06	1.31529	0.987555	0.181271	protein_coding	LRP8	LDL receptor related protein 8 [Source:HGNC Symbol;Acc:HGNC:6700]
ENSG00000154856	354.908	0.784006	0.152989	5.12461	2.98155e-07	6.81828e-06	1.48008	0.772277	0.142795	protein_coding	APCDD1	APC down-regulated 1 [Source:HGNC Symbol;Acc:HGNC:15718]
ENSG00000173894	38.8781	0.945925	0.184603	5.12409	2.98974e-07	6.82429e-06	1.48129	0.952477	0.167925	protein_coding	CBX2	chromobox 2 [Source:HGNC Symbol;Acc:HGNC:1552]
ENSG00000134107	1981.92	0.755577	0.147461	5.1239	2.99285e-07	6.27142e-06	1.6442	0.732868	0.138223	protein_coding	BHLHE40	basic helix-loop-helix family member e40 [Source:HGNC Symbol;Acc:HGNC:1046]
ENSG00000211679	14167.4	1.28193	0.250206	5.1235	2.99922e-07	6.17082e-06	1.69061	1.25219	0.213692	IG_C_gene	IGLC3	immunoglobulin lambda constant 3 (Kern-Oz+ marker) [Source:HGNC Symbol;Acc:HGNC:5857]
ENSG00000151364	382.158	0.525842	0.102654	5.12249	3.0153e-07	6.88118e-06	1.48008	0.514302	0.0993024	protein_coding	KCTD14	potassium channel tetramerization domain containing 14 [Source:HGNC Symbol;Acc:HGNC:23295]
ENSG00000103502	1863.9	-0.342017	0.066798	-5.12017	3.05267e-07	6.37008e-06	1.64588	-0.340664	0.0658288	protein_coding	CDIPT	CDP-diacylglycerol--inositol 3-phosphatidyltransferase [Source:HGNC Symbol;Acc:HGNC:1769]
ENSG00000151883	515.201	0.680882	0.132991	5.11976	3.05929e-07	7.15724e-06	1.4378	0.670084	0.126044	protein_coding	PARP8	poly(ADP-ribose) polymerase family member 8 [Source:HGNC Symbol;Acc:HGNC:26124]
ENSG00000157500	1740.5	-0.36602	0.0714948	-5.11953	3.06295e-07	6.38608e-06	1.64555	-0.364156	0.070313	protein_coding	APPL1	adaptor protein, phosphotyrosine interacting with PH domain and leucine zipper 1 [Source:HGNC Symbol;Acc:HGNC:24035]
ENSG00000162618	213.715	1.00767	0.196911	5.1174	3.09783e-07	5.05078e-06	2.19658	0.992261	0.177011	protein_coding	ADGRL4	adhesion G protein-coupled receptor L4 [Source:HGNC Symbol;Acc:HGNC:20822]
ENSG00000163577	120.948	0.701121	0.137022	5.11685	3.10674e-07	6.96786e-06	1.50443	0.683003	0.12951	protein_coding	EIF5A2	eukaryotic translation initiation factor 5A2 [Source:HGNC Symbol;Acc:HGNC:3301]
ENSG00000196169	127.969	0.562579	0.109947	5.11681	3.10743e-07	7.56898e-06	1.3683	0.537803	0.105881	protein_coding	KIF19	kinesin family member 19 [Source:HGNC Symbol;Acc:HGNC:26735]
ENSG00000150681	148.921	0.66254	0.129498	5.11623	3.11703e-07	7.30065e-06	1.4288	0.661629	0.123082	protein_coding	RGS18	regulator of G protein signaling 18 [Source:HGNC Symbol;Acc:HGNC:14261]
ENSG00000112981	10.8533	1.00297	0.196046	5.11599	3.12103e-07	7.16978e-06	1.46124	0.92788	0.176706	protein_coding	NME5	NME/NM23 family member 5 [Source:HGNC Symbol;Acc:HGNC:7853]
ENSG00000188487	72.2127	1.12678	0.220284	5.11512	3.13541e-07	7.56423e-06	1.3829	1.03943	0.193786	protein_coding	INSC	INSC spindle orientation adaptor protein [Source:HGNC Symbol;Acc:HGNC:33116]
ENSG00000134193	26173.2	1.39969	0.273669	5.11455	3.14496e-07	6.43393e-06	1.67178	1.16624	0.228257	protein_coding	REG4	regenerating family member 4 [Source:HGNC Symbol;Acc:HGNC:22977]
ENSG00000205710	56.0017	0.681806	0.133375	5.11194	3.18861e-07	7.46065e-06	1.4288	0.668043	0.126429	protein_coding	C17orf107	chromosome 17 open reading frame 107 [Source:HGNC Symbol;Acc:HGNC:37238]
ENSG00000173193	3079.55	0.575622	0.112654	5.10965	3.22764e-07	6.59905e-06	1.66409	0.569308	0.108281	protein_coding	PARP14	poly(ADP-ribose) polymerase family member 14 [Source:HGNC Symbol;Acc:HGNC:29232]
ENSG00000168610	7784.24	0.421183	0.0824463	5.10857	3.24604e-07	6.53936e-06	1.69061	0.416573	0.0806577	protein_coding	STAT3	signal transducer and activator of transcription 3 [Source:HGNC Symbol;Acc:HGNC:11364]
ENSG00000211654	50.8214	2.1802	0.426997	5.10587	3.29269e-07	7.66914e-06	1.4288	1.65915	0.300774	IG_V_gene	IGLV5-37	immunoglobulin lambda variable 5-37 [Source:HGNC Symbol;Acc:HGNC:5922]
ENSG00000100625	7.68147	1.53433	0.300516	5.10566	3.29637e-07	6.81828e-06	1.63635	1.36753	0.244063	protein_coding	SIX4	SIX homeobox 4 [Source:HGNC Symbol;Acc:HGNC:10890]
ENSG00000167920	127.978	-0.53997	0.105762	-5.1055	3.29922e-07	8.25888e-06	1.31529	-0.508982	0.102077	lncRNA	TMEM99	transmembrane protein 99 (putative) [Source:HGNC Symbol;Acc:HGNC:28305]
ENSG00000111711	721.893	0.312625	0.0612499	5.10409	3.32383e-07	8.09809e-06	1.35551	0.311705	0.0605022	protein_coding	GOLT1B	golgi transport 1B [Source:HGNC Symbol;Acc:HGNC:20175]
ENSG00000243063	4.48136	1.90691	0.373623	5.10385	3.32813e-07	8.9497e-06	1.2146	1.59545	0.278123	IG_V_gene	IGKV3-7	immunoglobulin kappa variable 3-7 (non-functional) [Source:HGNC Symbol;Acc:HGNC:5821]
ENSG00000134324	823.33	0.549002	0.107614	5.10159	3.36811e-07	6.24222e-06	1.86887	0.545732	0.103777	protein_coding	LPIN1	lipin 1 [Source:HGNC Symbol;Acc:HGNC:13345]
ENSG00000112116	3.14481	2.66346	0.522374	5.09876	3.41881e-07	9.28264e-06	1.1934	1.73815	0.325728	protein_coding	IL17F	interleukin 17F [Source:HGNC Symbol;Acc:HGNC:16404]
ENSG00000081985	43.5277	1.0041	0.197077	5.09493	3.48863e-07	7.76544e-06	1.4912	0.975808	0.177247	protein_coding	IL12RB2	interleukin 12 receptor subunit beta 2 [Source:HGNC Symbol;Acc:HGNC:5972]
ENSG00000075420	1870.42	0.517949	0.101678	5.094	3.50583e-07	7.15906e-06	1.64555	0.511148	0.0984108	protein_coding	FNDC3B	fibronectin type III domain containing 3B [Source:HGNC Symbol;Acc:HGNC:24670]
ENSG00000169710	2455.32	0.500051	0.0982235	5.09094	3.56287e-07	7.1953e-06	1.6603	0.487426	0.0952624	protein_coding	FASN	fatty acid synthase [Source:HGNC Symbol;Acc:HGNC:3594]
ENSG00000197921	22.685	-1.09588	0.21528	-5.09047	3.57168e-07	7.93417e-06	1.4912	-1.00326	0.189971	protein_coding	HES5	hes family bHLH transcription factor 5 [Source:HGNC Symbol;Acc:HGNC:19764]
ENSG00000221947	171.77	1.07311	0.210838	5.08974	3.58546e-07	8.61033e-06	1.3683	0.962834	0.187068	protein_coding	XKR9	XK related 9 [Source:HGNC Symbol;Acc:HGNC:20937]
ENSG00000187323	9.59693	1.78396	0.350581	5.08858	3.60756e-07	8.00576e-06	1.4912	1.5661	0.269404	protein_coding	DCC	DCC netrin 1 receptor [Source:HGNC Symbol;Acc:HGNC:2701]
ENSG00000157168	278.984	1.12543	0.221253	5.08661	3.64519e-07	5.80395e-06	2.19658	1.05598	0.194394	protein_coding	NRG1	neuregulin 1 [Source:HGNC Symbol;Acc:HGNC:7997]
ENSG00000229228	6.4522	1.66867	0.328111	5.08568	3.66305e-07	9.86747e-06	1.1934	1.5062	0.258114	lncRNA	LINC00582	long intergenic non-protein coding RNA 582 [Source:HGNC Symbol;Acc:HGNC:43842]
ENSG00000170525	1272.92	0.894113	0.175859	5.08427	3.6905e-07	8.17849e-06	1.48724	0.862925	0.161028	protein_coding	PFKFB3	6-phosphofructo-2-kinase/fructose-2,6-biphosphatase 3 [Source:HGNC Symbol;Acc:HGNC:8874]
ENSG00000134901	53.8543	0.577622	0.11362	5.08379	3.69982e-07	8.76472e-06	1.3829	0.578374	0.109236	protein_coding	POGLUT2	protein O-glucosyltransferase 2 [Source:HGNC Symbol;Acc:HGNC:19350]
ENSG00000211632	170.335	1.17193	0.230549	5.08321	3.71108e-07	8.13832e-06	1.50443	1.13891	0.200787	IG_V_gene	IGKV3D-11	immunoglobulin kappa variable 3D-11 [Source:HGNC Symbol;Acc:HGNC:5823]
ENSG00000068912	2017	0.359876	0.0708769	5.07748	3.82477e-07	7.7214e-06	1.64588	0.358037	0.0697263	protein_coding	ERLEC1	endoplasmic reticulum lectin 1 [Source:HGNC Symbol;Acc:HGNC:25222]
ENSG00000096746	2589.93	-0.21949	0.0432333	-5.07687	3.83699e-07	7.66914e-06	1.66409	-0.218299	0.0429654	protein_coding	HNRNPH3	heterogeneous nuclear ribonucleoprotein H3 [Source:HGNC Symbol;Acc:HGNC:5043]
ENSG00000111729	98.4042	1.05359	0.2076	5.0751	3.87301e-07	9.12923e-06	1.3829	1.00497	0.184797	protein_coding	CLEC4A	C-type lectin domain family 4 member A [Source:HGNC Symbol;Acc:HGNC:13257]
ENSG00000129946	107.162	0.695131	0.136986	5.07446	3.88608e-07	8.89234e-06	1.4288	0.68063	0.129471	protein_coding	SHC2	SHC adaptor protein 2 [Source:HGNC Symbol;Acc:HGNC:29869]
ENSG00000155542	232.777	-0.690096	0.136084	-5.07112	3.95491e-07	9.35617e-06	1.36697	-0.671503	0.12866	protein_coding	SETD9	SET domain containing 9 [Source:HGNC Symbol;Acc:HGNC:28508]
ENSG00000185624	33484.8	0.409005	0.0807059	5.06784	4.02356e-07	7.89175e-06	1.69061	0.400291	0.0790244	protein_coding	P4HB	prolyl 4-hydroxylase subunit beta [Source:HGNC Symbol;Acc:HGNC:8548]
ENSG00000072864	484.494	0.346816	0.0684399	5.06745	4.03178e-07	9.13146e-06	1.4378	0.345801	0.0674052	protein_coding	NDE1	nudE neurodevelopment protein 1 [Source:HGNC Symbol;Acc:HGNC:17619]
ENSG00000102524	417.55	1.02673	0.202627	5.0671	4.03913e-07	8.95251e-06	1.47215	1.00509	0.181166	protein_coding	TNFSF13B	TNF superfamily member 13b [Source:HGNC Symbol;Acc:HGNC:11929]
ENSG00000225968	21.5372	1.22767	0.242442	5.06377	4.11043e-07	8.05624e-06	1.68671	1.13816	0.208891	protein_coding	ELFN1	extracellular leucine rich repeat and fibronectin type III domain containing 1 [Source:HGNC Symbol;Acc:HGNC:33154]
ENSG00000159216	731.606	0.495116	0.0978455	5.06018	4.1886e-07	9.59259e-06	1.40788	0.489811	0.0949213	protein_coding	RUNX1	RUNX family transcription factor 1 [Source:HGNC Symbol;Acc:HGNC:10471]
ENSG00000196503	6.11228	1.62725	0.321603	5.05981	4.19677e-07	1.1081e-05	1.20334	1.43811	0.254797	protein_coding	ARL9	ADP ribosylation factor like GTPase 9 [Source:HGNC Symbol;Acc:HGNC:23592]
ENSG00000183914	21.5936	1.09223	0.215897	5.05903	4.21392e-07	9.19303e-06	1.4912	0.972755	0.190796	protein_coding	DNAH2	dynein axonemal heavy chain 2 [Source:HGNC Symbol;Acc:HGNC:2948]
ENSG00000184908	4.05436	-2.26988	0.448798	-5.05768	4.24385e-07	1.12439e-05	1.1934	-1.74916	0.307694	protein_coding	CLCNKB	chloride voltage-gated channel Kb [Source:HGNC Symbol;Acc:HGNC:2027]
ENSG00000172243	198.378	0.971418	0.192124	5.05619	4.27715e-07	1.00489e-05	1.36697	0.951588	0.173453	protein_coding	CLEC7A	C-type lectin domain containing 7A [Source:HGNC Symbol;Acc:HGNC:14558]
ENSG00000149380	16.8925	1.6527	0.326916	5.05544	4.29407e-07	9.36525e-06	1.48129	1.42161	0.257782	protein_coding	P4HA3	prolyl 4-hydroxylase subunit alpha 3 [Source:HGNC Symbol;Acc:HGNC:30135]
ENSG00000116793	199.588	0.435187	0.0861	5.05444	4.31655e-07	9.28786e-06	1.50443	0.435453	0.0840901	protein_coding	PHTF1	putative homeodomain transcription factor 1 [Source:HGNC Symbol;Acc:HGNC:8939]
ENSG00000272666	8.74318	1.59007	0.314655	5.05336	4.34094e-07	8.69942e-06	1.63635	1.36157	0.25123	lncRNA	NA	uncharacterized LOC105373098 [Source:NCBI gene;Acc:105373098]
ENSG00000164430	164.953	0.639381	0.126549	5.05243	4.36223e-07	1.02286e-05	1.36697	0.637823	0.120525	protein_coding	CGAS	cyclic GMP-AMP synthase [Source:HGNC Symbol;Acc:HGNC:21367]
ENSG00000006453	2186.74	0.431891	0.0854895	5.05197	4.37272e-07	8.64539e-06	1.6603	0.419945	0.0835036	protein_coding	BAIAP2L1	BAR/IMD domain containing adaptor protein 2 like 1 [Source:HGNC Symbol;Acc:HGNC:21649]
ENSG00000135917	260.654	-0.953914	0.188905	-5.04971	4.42475e-07	6.81828e-06	2.19658	-0.915632	0.170981	protein_coding	SLC19A3	solute carrier family 19 member 3 [Source:HGNC Symbol;Acc:HGNC:16266]
ENSG00000143641	2749.82	0.419752	0.0831609	5.04747	4.47709e-07	8.82512e-06	1.6603	0.413383	0.0813275	protein_coding	GALNT2	polypeptide N-acetylgalactosaminyltransferase 2 [Source:HGNC Symbol;Acc:HGNC:4124]
ENSG00000176170	142.644	1.03464	0.205077	5.04514	4.532e-07	9.70334e-06	1.50443	0.973459	0.182953	protein_coding	SPHK1	sphingosine kinase 1 [Source:HGNC Symbol;Acc:HGNC:11240]
ENSG00000087586	507.644	0.417723	0.0828092	5.04441	4.54925e-07	9.56927e-06	1.53435	0.41404	0.0810032	protein_coding	AURKA	aurora kinase A [Source:HGNC Symbol;Acc:HGNC:11393]
ENSG00000167207	62.7323	0.967218	0.191745	5.0443	4.55185e-07	1.02912e-05	1.41633	0.948242	0.173243	protein_coding	NOD2	nucleotide binding oligomerization domain containing 2 [Source:HGNC Symbol;Acc:HGNC:5331]
ENSG00000172183	1481.87	0.828964	0.164342	5.04415	4.55538e-07	9.85645e-06	1.48724	0.804792	0.151958	protein_coding	ISG20	interferon stimulated exonuclease gene 20 [Source:HGNC Symbol;Acc:HGNC:6130]
ENSG00000132196	208.921	0.431862	0.0856166	5.04413	4.55579e-07	6.98371e-06	2.19658	0.427366	0.0836344	protein_coding	HSD17B7	hydroxysteroid 17-beta dehydrogenase 7 [Source:HGNC Symbol;Acc:HGNC:5215]
ENSG00000211897	14896.8	2.18175	0.432623	5.04308	4.58097e-07	8.31139e-06	1.81291	1.91898	0.303308	IG_C_gene	IGHG3	immunoglobulin heavy constant gamma 3 (G3m marker) [Source:HGNC Symbol;Acc:HGNC:5527]
ENSG00000211673	2618.65	1.27082	0.252196	5.03904	4.67879e-07	9.24058e-06	1.64555	1.26607	0.214968	IG_V_gene	IGLV3-1	immunoglobulin lambda variable 3-1 [Source:HGNC Symbol;Acc:HGNC:5896]
ENSG00000140104	58.789	0.528474	0.104901	5.03782	4.70872e-07	1.08713e-05	1.3829	0.516752	0.101391	protein_coding	CLBA1	clathrin binding box of aftiphilin containing 1 [Source:HGNC Symbol;Acc:HGNC:20126]
ENSG00000116885	38.6995	0.573018	0.11382	5.03442	4.79286e-07	1.11941e-05	1.35773	0.565125	0.109432	protein_coding	OSCP1	organic solute carrier partner 1 [Source:HGNC Symbol;Acc:HGNC:29971]
ENSG00000188257	25378.8	1.16218	0.230886	5.03355	4.81486e-07	9.24668e-06	1.69061	1.04036	0.20097	protein_coding	PLA2G2A	phospholipase A2 group IIA [Source:HGNC Symbol;Acc:HGNC:9031]
ENSG00000137809	136.902	0.868431	0.172612	5.03113	4.876e-07	1.12566e-05	1.36697	0.833268	0.158543	protein_coding	ITGA11	integrin subunit alpha 11 [Source:HGNC Symbol;Acc:HGNC:6136]
ENSG00000241360	1493.19	-0.62062	0.123367	-5.03067	4.88758e-07	1.01675e-05	1.54232	-0.605548	0.117718	protein_coding	PDXP	pyridoxal phosphatase [Source:HGNC Symbol;Acc:HGNC:30259]
ENSG00000135537	151.526	-0.365588	0.0726878	-5.02956	4.91598e-07	1.0953e-05	1.4288	-0.364433	0.0714449	protein_coding	AFG1L	AFG1 like ATPase [Source:HGNC Symbol;Acc:HGNC:16411]
ENSG00000150457	353.346	0.656313	0.130587	5.02588	5.01122e-07	1.1081e-05	1.4378	0.648175	0.12399	protein_coding	LATS2	large tumor suppressor kinase 2 [Source:HGNC Symbol;Acc:HGNC:6515]
ENSG00000189001	5.13385	5.07291	1.00967	5.02433	5.05188e-07	1.29851e-05	1.20334	1.1417	0.351853	protein_coding	SBSN	suprabasin [Source:HGNC Symbol;Acc:HGNC:24950]
ENSG00000099338	40.8354	-0.642949	0.128075	-5.02008	5.16497e-07	1.19288e-05	1.35773	-0.628571	0.121726	protein_coding	CATSPERG	cation channel sperm associated auxiliary subunit gamma [Source:HGNC Symbol;Acc:HGNC:25243]
ENSG00000211666	6844.37	1.16756	0.232606	5.01946	5.18159e-07	9.27042e-06	1.81291	1.22525	0.202131	IG_V_gene	IGLV2-14	immunoglobulin lambda variable 2-14 [Source:HGNC Symbol;Acc:HGNC:5888]
ENSG00000257218	1027.49	-0.213964	0.042649	-5.01685	5.25252e-07	1.09141e-05	1.53356	-0.213286	0.0423917	protein_coding	GATC	glutamyl-tRNA amidotransferase subunit C [Source:HGNC Symbol;Acc:HGNC:25068]
ENSG00000175471	186.437	0.822898	0.164028	5.01682	5.25329e-07	1.20346e-05	1.36697	0.825492	0.15175	protein_coding	MCTP1	multiple C2 and transmembrane domain containing 1 [Source:HGNC Symbol;Acc:HGNC:26183]
ENSG00000224189	1183.62	-0.554374	0.110614	-5.01179	5.39271e-07	1.12439e-05	1.51774	-0.54338	0.106459	lncRNA	HAGLR	HOXD antisense growth-associated long non-coding RNA [Source:HGNC Symbol;Acc:HGNC:43755]
ENSG00000173638	500.049	-0.546644	0.109081	-5.01135	5.40484e-07	1.18058e-05	1.4378	-0.551706	0.105081	protein_coding	SLC19A1	solute carrier family 19 member 1 [Source:HGNC Symbol;Acc:HGNC:10937]
ENSG00000267174	1.71328	2.78784	0.556402	5.01048	5.42943e-07	1.32203e-05	1.26308	1.79467	0.337358	lncRNA	NA	novel transcript
ENSG00000196542	30.0752	1.23528	0.246543	5.01038	5.43232e-07	1.07105e-05	1.62095	1.05121	0.211297	protein_coding	SPTSSB	serine palmitoyltransferase small subunit B [Source:HGNC Symbol;Acc:HGNC:24045]
ENSG00000138028	145.145	1.03318	0.206253	5.0093	5.46279e-07	1.24311e-05	1.36697	0.926816	0.183796	protein_coding	CGREF1	cell growth regulator with EF-hand domain 1 [Source:HGNC Symbol;Acc:HGNC:16962]
ENSG00000124508	233.161	0.652282	0.130227	5.00882	5.47649e-07	1.30414e-05	1.29639	0.651881	0.123688	protein_coding	BTN2A2	butyrophilin subfamily 2 member A2 [Source:HGNC Symbol;Acc:HGNC:1137]
ENSG00000261857	42.4759	2.05348	0.410132	5.00686	5.53238e-07	1.08864e-05	1.62095	1.56976	0.294712	protein_coding	MIA	MIA SH3 domain containing [Source:HGNC Symbol;Acc:HGNC:7076]
ENSG00000005961	7.78594	1.65339	0.330353	5.00493	5.58832e-07	1.40577e-05	1.20334	1.39288	0.259447	protein_coding	ITGA2B	integrin subunit alpha 2b [Source:HGNC Symbol;Acc:HGNC:6138]
ENSG00000172031	15.5972	1.46821	0.293453	5.00324	5.63743e-07	1.20626e-05	1.46124	1.34909	0.240093	protein_coding	EPHX4	epoxide hydrolase 4 [Source:HGNC Symbol;Acc:HGNC:23758]
ENSG00000101846	1028.82	0.627227	0.125365	5.00323	5.6379e-07	1.13278e-05	1.56911	0.621655	0.119466	protein_coding	STS	steroid sulfatase [Source:HGNC Symbol;Acc:HGNC:11425]
ENSG00000139437	418.672	0.229097	0.045804	5.00167	5.68355e-07	1.32489e-05	1.3181	0.228345	0.0454885	protein_coding	TCHP	trichoplein keratin filament binding [Source:HGNC Symbol;Acc:HGNC:28135]
ENSG00000146070	341.335	1.02799	0.205573	5.00062	5.71456e-07	1.23752e-05	1.4378	0.995949	0.183305	protein_coding	PLA2G7	phospholipase A2 group VII [Source:HGNC Symbol;Acc:HGNC:9040]
ENSG00000169122	45.5438	0.82869	0.165722	5.00048	5.71864e-07	1.11941e-05	1.62095	0.812541	0.15319	protein_coding	FAM110B	family with sequence similarity 110 member B [Source:HGNC Symbol;Acc:HGNC:28587]
ENSG00000250771	5.90328	2.67825	0.535633	5.00017	5.72803e-07	1.43559e-05	1.20334	1.79322	0.329865	transcribed_unprocessed_pseudogene	NA	toll-like receptor 2 pseudogene
ENSG00000176697	8.95152	1.55516	0.311204	4.99724	5.81565e-07	1.44819e-05	1.20334	1.33748	0.249629	protein_coding	BDNF	brain derived neurotrophic factor [Source:HGNC Symbol;Acc:HGNC:1033]
ENSG00000148219	88.4138	-0.407372	0.0815271	-4.99677	5.82982e-07	1.30267e-05	1.3829	-0.405122	0.0797781	protein_coding	ASTN2	astrotactin 2 [Source:HGNC Symbol;Acc:HGNC:17021]
ENSG00000166557	1705.86	0.475796	0.0952664	4.99438	5.90249e-07	1.21321e-05	1.51774	0.46616	0.092554	protein_coding	TMED3	transmembrane p24 trafficking protein 3 [Source:HGNC Symbol;Acc:HGNC:28889]
ENSG00000233399	4.4182	1.47572	0.295549	4.99316	5.93992e-07	1.19288e-05	1.56084	1.24815	0.241178	lncRNA	LINC01648	long intergenic non-protein coding RNA 1648 [Source:HGNC Symbol;Acc:HGNC:52435]
ENSG00000033178	990.127	0.349053	0.0699307	4.99141	5.99408e-07	1.0516e-05	1.82342	0.346125	0.0688256	protein_coding	UBA6	ubiquitin like modifier activating enzyme 6 [Source:HGNC Symbol;Acc:HGNC:25581]
ENSG00000182827	1787.88	0.295063	0.0591302	4.99006	6.036e-07	1.14135e-05	1.66409	0.292798	0.0584545	protein_coding	ACBD3	acyl-CoA binding domain containing 3 [Source:HGNC Symbol;Acc:HGNC:15453]
ENSG00000108688	6.92271	2.33361	0.467669	4.98989	6.04139e-07	1.20862e-05	1.56084	1.8409	0.31287	protein_coding	CCL7	C-C motif chemokine ligand 7 [Source:HGNC Symbol;Acc:HGNC:10634]
ENSG00000211456	1356.8	-0.225915	0.0452967	-4.98745	6.11825e-07	1.24476e-05	1.5275	-0.225411	0.0449891	polymorphic_pseudogene	SACM1L	SAC1 like phosphatidylinositide phosphatase [Source:HGNC Symbol;Acc:HGNC:17059]
ENSG00000197406	31.939	-1.44264	0.289269	-4.98721	6.12586e-07	1.37213e-05	1.35773	-1.28494	0.237191	protein_coding	DIO3	iodothyronine deiodinase 3 [Source:HGNC Symbol;Acc:HGNC:2885]
ENSG00000180447	146.095	1.88739	0.378553	4.98579	6.17088e-07	1.2723e-05	1.50443	1.55826	0.282056	protein_coding	GAS1	growth arrest specific 1 [Source:HGNC Symbol;Acc:HGNC:4165]
ENSG00000186474	104.086	1.31157	0.263068	4.98568	6.17456e-07	1.32658e-05	1.4288	1.1304	0.221788	protein_coding	KLK12	kallikrein related peptidase 12 [Source:HGNC Symbol;Acc:HGNC:6360]
ENSG00000152484	1528.41	-0.307077	0.061594	-4.9855	6.18016e-07	1.25616e-05	1.5275	-0.305582	0.0608307	protein_coding	USP12	ubiquitin specific peptidase 12 [Source:HGNC Symbol;Acc:HGNC:20485]
ENSG00000187391	82.5409	-0.444984	0.0892751	-4.98441	6.21507e-07	1.33403e-05	1.4288	-0.439192	0.0870122	protein_coding	MAGI2	membrane associated guanylate kinase, WW and PDZ domain containing 2 [Source:HGNC Symbol;Acc:HGNC:18957]
ENSG00000085063	6005.03	0.534775	0.107382	4.98013	6.35413e-07	1.1196e-05	1.79794	0.524202	0.103563	protein_coding	CD59	CD59 molecule (CD59 blood group) [Source:HGNC Symbol;Acc:HGNC:1689]
ENSG00000173540	1368.26	0.360831	0.0724577	4.97989	6.36211e-07	1.31937e-05	1.48724	0.356232	0.0712304	protein_coding	GMPPB	GDP-mannose pyrophosphorylase B [Source:HGNC Symbol;Acc:HGNC:22932]
ENSG00000156049	192.041	0.564207	0.113322	4.97881	6.39775e-07	1.41405e-05	1.3683	0.554079	0.108898	protein_coding	GNA14	G protein subunit alpha 14 [Source:HGNC Symbol;Acc:HGNC:4382]
ENSG00000145491	4.24144	2.05022	0.411853	4.97803	6.4235e-07	1.58071e-05	1.20334	1.60298	0.293753	protein_coding	ROPN1L	rhophilin associated tail protein 1 like [Source:HGNC Symbol;Acc:HGNC:24060]
ENSG00000272462	82.6412	-0.539895	0.108508	-4.97561	6.50417e-07	1.42108e-05	1.3829	-0.538534	0.104549	lncRNA	NA	novel transcript
ENSG00000133937	1.63101	2.65417	0.533446	4.97552	6.50726e-07	1.9221e-05	0.969425	1.75322	0.332741	protein_coding	GSC	goosecoid homeobox [Source:HGNC Symbol;Acc:HGNC:4612]
ENSG00000148175	3465.76	0.709732	0.142647	4.97545	6.50955e-07	1.14035e-05	1.79794	0.706483	0.134209	protein_coding	STOM	stomatin [Source:HGNC Symbol;Acc:HGNC:3383]
ENSG00000099875	5782.19	-0.343287	0.0690024	-4.975	6.52465e-07	1.20626e-05	1.69061	-0.341336	0.0679373	protein_coding	MKNK2	MAPK interacting serine/threonine kinase 2 [Source:HGNC Symbol;Acc:HGNC:7111]
ENSG00000224417	67.2779	-1.10942	0.223023	-4.97449	6.54195e-07	1.40078e-05	1.41633	-1.03911	0.195314	lncRNA	NA	novel transcript
ENSG00000115657	293.675	0.476377	0.0957813	4.9736	6.57223e-07	1.31986e-05	1.53435	0.462034	0.0930314	protein_coding	ABCB6	ATP binding cassette subfamily B member 6 (Langereis blood group) [Source:HGNC Symbol;Acc:HGNC:47]
ENSG00000162645	3652.62	0.618077	0.124283	4.97316	6.58705e-07	1.1422e-05	1.81291	0.608769	0.11852	protein_coding	GBP2	guanylate binding protein 2 [Source:HGNC Symbol;Acc:HGNC:4183]
ENSG00000043462	1096.1	0.84715	0.170363	4.97263	6.60508e-07	1.12566e-05	1.85188	0.839169	0.156733	protein_coding	LCP2	lymphocyte cytosolic protein 2 [Source:HGNC Symbol;Acc:HGNC:6529]
ENSG00000049768	93.7617	1.27053	0.255525	4.97223	6.61856e-07	1.44074e-05	1.3829	1.22145	0.217119	protein_coding	FOXP3	forkhead box P3 [Source:HGNC Symbol;Acc:HGNC:6106]
ENSG00000163453	3410.14	0.809003	0.162715	4.97189	6.63043e-07	1.22231e-05	1.69061	0.805419	0.150657	protein_coding	IGFBP7	insulin like growth factor binding protein 7 [Source:HGNC Symbol;Acc:HGNC:5476]
ENSG00000091073	917.573	0.271504	0.0546471	4.9683	6.75408e-07	1.34817e-05	1.53356	0.269292	0.054112	protein_coding	DTX2	deltex E3 ubiquitin ligase 2 [Source:HGNC Symbol;Acc:HGNC:15973]
ENSG00000186451	3.48297	1.71882	0.346122	4.96594	6.83683e-07	4.13802e-05	0.413972	1.38685	0.265752	protein_coding	SPATA12	spermatogenesis associated 12 [Source:HGNC Symbol;Acc:HGNC:23221]
ENSG00000142188	1240.91	0.276816	0.0557434	4.9659	6.83833e-07	1.35342e-05	1.54232	0.275591	0.0551758	protein_coding	TMEM50B	transmembrane protein 50B [Source:HGNC Symbol;Acc:HGNC:1280]
ENSG00000186891	93.8267	0.930472	0.187399	4.9652	6.86297e-07	1.44651e-05	1.423	0.901953	0.169903	protein_coding	TNFRSF18	TNF receptor superfamily member 18 [Source:HGNC Symbol;Acc:HGNC:11914]
ENSG00000211972	155.501	1.45424	0.292918	4.96467	6.88195e-07	1.49887e-05	1.3683	1.39333	0.239538	IG_V_gene	IGHV3-66	immunoglobulin heavy variable 3-66 [Source:HGNC Symbol;Acc:HGNC:5619]
ENSG00000160211	844.306	0.33029	0.0665291	4.9646	6.8841e-07	1.36644e-05	1.53356	0.328344	0.0655739	protein_coding	G6PD	glucose-6-phosphate dehydrogenase [Source:HGNC Symbol;Acc:HGNC:4057]
ENSG00000120896	1729.09	-0.57237	0.115308	-4.96382	6.91186e-07	1.28591e-05	1.66409	-0.562386	0.110636	protein_coding	SORBS3	sorbin and SH3 domain containing 3 [Source:HGNC Symbol;Acc:HGNC:30907]
ENSG00000123739	1092.61	-0.392077	0.0790032	-4.9628	6.94845e-07	1.35342e-05	1.56911	-0.391237	0.0774221	protein_coding	PLA2G12A	phospholipase A2 group XIIA [Source:HGNC Symbol;Acc:HGNC:18554]
ENSG00000140678	300.904	1.25032	0.251941	4.96272	6.95111e-07	1.58489e-05	1.29639	1.18972	0.21482	protein_coding	ITGAX	integrin subunit alpha X [Source:HGNC Symbol;Acc:HGNC:6152]
ENSG00000185104	1019.99	-0.181509	0.036579	-4.9621	6.9734e-07	1.35532e-05	1.56911	-0.181336	0.036416	protein_coding	FAF1	Fas associated factor 1 [Source:HGNC Symbol;Acc:HGNC:3578]
ENSG00000182481	1629.11	0.44431	0.0895537	4.96138	6.99958e-07	1.39098e-05	1.5275	0.442503	0.0872839	protein_coding	KPNA2	karyopherin subunit alpha 2 [Source:HGNC Symbol;Acc:HGNC:6395]
ENSG00000166148	15.9833	1.33264	0.268605	4.96134	7.001e-07	1.42671e-05	1.48129	1.17621	0.225417	protein_coding	AVPR1A	arginine vasopressin receptor 1A [Source:HGNC Symbol;Acc:HGNC:895]
ENSG00000182333	1290.69	8.36132	1.68652	4.95774	7.13189e-07	1.44091e-05	1.48724	0.405356	0.282458	protein_coding	LIPF	lipase F, gastric type [Source:HGNC Symbol;Acc:HGNC:6622]
ENSG00000032389	562.105	0.322319	0.0650183	4.95735	7.14605e-07	1.32041e-05	1.66604	0.319216	0.0641265	protein_coding	EIPR1	EARP complex and GARP complex interacting protein 1 [Source:HGNC Symbol;Acc:HGNC:12383]
ENSG00000211638	1191.29	1.417	0.285854	4.95706	7.15673e-07	1.4446e-05	1.48724	1.45925	0.235453	IG_V_gene	IGLV8-61	immunoglobulin lambda variable 8-61 [Source:HGNC Symbol;Acc:HGNC:5931]
ENSG00000101470	62.6592	-1.17546	0.237129	-4.95705	7.15706e-07	1.48767e-05	1.43633	-1.07872	0.205001	protein_coding	TNNC2	troponin C2, fast skeletal type [Source:HGNC Symbol;Acc:HGNC:11944]
ENSG00000179241	107.175	0.834118	0.16839	4.95349	7.28948e-07	1.58051e-05	1.36697	0.832488	0.155245	protein_coding	LDLRAD3	low density lipoprotein receptor class A domain containing 3 [Source:HGNC Symbol;Acc:HGNC:27046]
ENSG00000099917	2010.67	0.17788	0.0359106	4.9534	7.29288e-07	1.35342e-05	1.64555	0.177109	0.0357566	protein_coding	MED15	mediator complex subunit 15 [Source:HGNC Symbol;Acc:HGNC:14248]
ENSG00000163162	1468.37	0.40678	0.0821289	4.95294	7.30995e-07	1.44074e-05	1.5275	0.401611	0.0803614	protein_coding	RNF149	ring finger protein 149 [Source:HGNC Symbol;Acc:HGNC:23137]
ENSG00000261222	2.11351	2.04257	0.412407	4.95281	7.3151e-07	1.69348e-05	1.26308	1.55782	0.29322	lncRNA	NA	novel transcript
ENSG00000196456	175.839	-0.612012	0.123607	-4.95128	7.37279e-07	1.58981e-05	1.3683	-0.598385	0.117914	protein_coding	ZNF775	zinc finger protein 775 [Source:HGNC Symbol;Acc:HGNC:28501]
ENSG00000131788	271.738	0.314129	0.0634593	4.95008	7.41835e-07	1.59974e-05	1.36697	0.313408	0.0626339	protein_coding	PIAS3	protein inhibitor of activated STAT 3 [Source:HGNC Symbol;Acc:HGNC:16861]
ENSG00000158315	383.012	1.02184	0.206444	4.94969	7.43306e-07	1.50332e-05	1.47215	0.849906	0.183837	protein_coding	RHBDL2	rhomboid like 2 [Source:HGNC Symbol;Acc:HGNC:16083]
ENSG00000151790	136.799	1.31452	0.265659	4.94813	7.49316e-07	1.61144e-05	1.36697	1.26204	0.223437	protein_coding	TDO2	tryptophan 2,3-dioxygenase [Source:HGNC Symbol;Acc:HGNC:11708]
ENSG00000276775	1284.15	1.73066	0.349843	4.94695	7.53842e-07	1.50779e-05	1.48724	1.58199	0.269151	IG_V_gene	IGHV4-4	immunoglobulin heavy variable 4-4 [Source:HGNC Symbol;Acc:HGNC:5652]
ENSG00000165280	7623.23	0.269731	0.0545544	4.94426	7.64339e-07	1.37365e-05	1.69061	0.268052	0.0540209	protein_coding	VCP	valosin containing protein [Source:HGNC Symbol;Acc:HGNC:12666]
ENSG00000130635	1793.69	0.984748	0.199226	4.94287	7.69814e-07	1.40483e-05	1.6603	0.919563	0.17867	protein_coding	COL5A1	collagen type V alpha 1 chain [Source:HGNC Symbol;Acc:HGNC:2209]
ENSG00000116329	4.77804	1.45644	0.29479	4.94061	7.78799e-07	1.87235e-05	1.20334	1.21905	0.240479	protein_coding	OPRD1	opioid receptor delta 1 [Source:HGNC Symbol;Acc:HGNC:8153]
ENSG00000156515	2363.82	0.482135	0.0976852	4.9356	7.99063e-07	1.45345e-05	1.64588	0.473619	0.0947708	protein_coding	HK1	hexokinase 1 [Source:HGNC Symbol;Acc:HGNC:4922]
ENSG00000137573	704.887	0.963801	0.1953	4.93498	8.01607e-07	1.72458e-05	1.35551	0.922853	0.175783	protein_coding	SULF1	sulfatase 1 [Source:HGNC Symbol;Acc:HGNC:20391]
ENSG00000261644	8.28825	1.17648	0.238402	4.93486	8.02071e-07	1.91473e-05	1.20334	1.11144	0.206628	lncRNA	NA	novel transcript, antisense to CYLD and NOD2
ENSG00000227115	2.50306	3.52778	0.714909	4.93459	8.03198e-07	1.91574e-05	1.20334	1.86967	0.35572	lncRNA	LINC01630	long intergenic non-protein coding RNA 1630 [Source:HGNC Symbol;Acc:HGNC:52295]
ENSG00000051523	6214.47	0.474952	0.0962579	4.93416	8.04951e-07	1.36409e-05	1.79794	0.469843	0.0934625	protein_coding	CYBA	cytochrome b-245 alpha chain [Source:HGNC Symbol;Acc:HGNC:2577]
ENSG00000186827	98.4943	1.19358	0.242033	4.93148	8.16091e-07	1.66737e-05	1.43633	1.16153	0.208449	protein_coding	TNFRSF4	TNF receptor superfamily member 4 [Source:HGNC Symbol;Acc:HGNC:11918]
ENSG00000172817	161.367	1.06355	0.215778	4.92892	8.26855e-07	1.69348e-05	1.4288	1.03618	0.19061	protein_coding	CYP7B1	cytochrome P450 family 7 subfamily B member 1 [Source:HGNC Symbol;Acc:HGNC:2652]
ENSG00000237512	3.81748	1.96398	0.398586	4.92737	8.33453e-07	1.95913e-05	1.2146	1.3736	0.287683	lncRNA	UNC5B-AS1	UNC5B antisense RNA 1 [Source:HGNC Symbol;Acc:HGNC:45096]
ENSG00000126231	2.23711	2.93055	0.59486	4.92645	8.37386e-07	1.90616e-05	1.26308	1.73512	0.342851	protein_coding	PROZ	protein Z, vitamin K dependent plasma glycoprotein [Source:HGNC Symbol;Acc:HGNC:9460]
ENSG00000163286	23.6228	1.35609	0.275376	4.92449	8.458e-07	1.49574e-05	1.68671	0.927866	0.22822	protein_coding	ALPG	alkaline phosphatase, germ cell [Source:HGNC Symbol;Acc:HGNC:441]
ENSG00000101680	243.223	-0.969957	0.19698	-4.92413	8.47353e-07	1.88759e-05	1.29639	-0.922605	0.176998	protein_coding	LAMA1	laminin subunit alpha 1 [Source:HGNC Symbol;Acc:HGNC:6481]
ENSG00000105186	939.846	-0.293551	0.0596454	-4.9216	8.5841e-07	1.61121e-05	1.56911	-0.292316	0.058951	protein_coding	ANKRD27	ankyrin repeat domain 27 [Source:HGNC Symbol;Acc:HGNC:25310]
ENSG00000211637	886.275	1.31858	0.267948	4.92104	8.60859e-07	1.61144e-05	1.56911	1.36594	0.224792	IG_V_gene	IGLV4-69	immunoglobulin lambda variable 4-69 [Source:HGNC Symbol;Acc:HGNC:5921]
ENSG00000211892	4568.03	1.94205	0.394655	4.92089	8.61535e-07	1.44091e-05	1.79794	1.65195	0.288905	IG_C_gene	IGHG4	immunoglobulin heavy constant gamma 4 (G4m marker) [Source:HGNC Symbol;Acc:HGNC:5528]
ENSG00000178789	33.3293	0.717187	0.145819	4.91834	8.72832e-07	1.58981e-05	1.62095	0.694942	0.136998	protein_coding	CD300LB	CD300 molecule like family member b [Source:HGNC Symbol;Acc:HGNC:30811]
ENSG00000204335	58.5358	0.883565	0.179691	4.91714	8.78181e-07	1.78762e-05	1.4288	0.827331	0.16405	protein_coding	SP5	Sp5 transcription factor [Source:HGNC Symbol;Acc:HGNC:14529]
ENSG00000122756	353.712	-1.52194	0.30952	-4.91712	8.78269e-07	1.67827e-05	1.53435	-1.35676	0.248679	protein_coding	CNTFR	ciliary neurotrophic factor receptor [Source:HGNC Symbol;Acc:HGNC:2170]
ENSG00000136010	119.263	0.856474	0.174194	4.91678	8.79806e-07	1.86363e-05	1.36697	0.859296	0.159815	protein_coding	ALDH1L2	aldehyde dehydrogenase 1 family member L2 [Source:HGNC Symbol;Acc:HGNC:26777]
ENSG00000216490	4615.82	0.724858	0.147464	4.91548	8.85643e-07	1.46117e-05	1.81291	0.711841	0.138224	protein_coding	IFI30	IFI30 lysosomal thiol reductase [Source:HGNC Symbol;Acc:HGNC:5398]
ENSG00000112299	2344.79	1.43939	0.29285	4.91511	8.87316e-07	1.58112e-05	1.6603	1.27477	0.239454	protein_coding	VNN1	vanin 1 [Source:HGNC Symbol;Acc:HGNC:12705]
ENSG00000173852	776.682	0.523112	0.106442	4.91452	8.90024e-07	1.85276e-05	1.3922	0.517094	0.102724	protein_coding	DPY19L1	dpy-19 like C-mannosyltransferase 1 [Source:HGNC Symbol;Acc:HGNC:22205]
ENSG00000125810	1284.6	0.888441	0.180797	4.91403	8.92227e-07	1.70494e-05	1.5275	0.871772	0.164842	protein_coding	CD93	CD93 molecule [Source:HGNC Symbol;Acc:HGNC:15855]
ENSG00000226197	3.71174	2.08323	0.424007	4.91319	8.9606e-07	2.0985e-05	1.20334	1.61932	0.297666	lncRNA	NA	novel transcript
ENSG00000100744	3746.75	0.390539	0.0794882	4.91317	8.96149e-07	1.57394e-05	1.69061	0.383005	0.0778798	protein_coding	GSKIP	GSK3B interacting protein [Source:HGNC Symbol;Acc:HGNC:20343]
ENSG00000198099	76.4316	1.32481	0.269677	4.91259	8.98813e-07	1.82474e-05	1.4288	1.05483	0.225855	protein_coding	ADH4	alcohol dehydrogenase 4 (class II), pi polypeptide [Source:HGNC Symbol;Acc:HGNC:252]
ENSG00000114120	866.268	-0.331685	0.0675198	-4.91242	8.99596e-07	1.47429e-05	1.82342	-0.328807	0.06652	protein_coding	SLC25A36	solute carrier family 25 member 36 [Source:HGNC Symbol;Acc:HGNC:25554]
ENSG00000273174	2.62207	1.38217	0.281503	4.90998	9.10847e-07	1.70485e-05	1.56084	1.19391	0.23335	lncRNA	NA	novel transcript, antisense to RAB43
ENSG00000159212	334.364	0.837927	0.170665	4.90977	9.11838e-07	1.28591e-05	2.19658	0.836549	0.156991	protein_coding	CLIC6	chloride intracellular channel 6 [Source:HGNC Symbol;Acc:HGNC:2065]
ENSG00000245958	77.3773	-0.483651	0.098591	-4.90563	9.31281e-07	1.92605e-05	1.3829	-0.477284	0.0955716	transcribed_unprocessed_pseudogene	NA	septin 4 (sept4) pseudogene
ENSG00000148700	4336.21	-0.388679	0.0792532	-4.90426	9.37801e-07	1.57909e-05	1.76182	-0.386763	0.077658	protein_coding	ADD3	adducin 3 [Source:HGNC Symbol;Acc:HGNC:245]
ENSG00000162086	223.262	-0.266853	0.0544754	-4.8986	9.65239e-07	1.3464e-05	2.19658	-0.263768	0.0539433	protein_coding	ZNF75A	zinc finger protein 75a [Source:HGNC Symbol;Acc:HGNC:13146]
ENSG00000096996	232.681	0.694481	0.141776	4.89845	9.65946e-07	2.01045e-05	1.36697	0.689532	0.133494	protein_coding	IL12RB1	interleukin 12 receptor subunit beta 1 [Source:HGNC Symbol;Acc:HGNC:5971]
ENSG00000169683	432.355	0.231867	0.0473537	4.89649	9.75636e-07	1.90616e-05	1.47215	0.230178	0.0470042	protein_coding	LRRC45	leucine rich repeat containing 45 [Source:HGNC Symbol;Acc:HGNC:28302]
ENSG00000196263	44.0843	-0.663557	0.135523	-4.89625	9.76804e-07	2.03802e-05	1.35773	-0.611389	0.128134	protein_coding	ZNF471	zinc finger protein 471 [Source:HGNC Symbol;Acc:HGNC:23226]
ENSG00000185215	1032.22	0.993938	0.203013	4.89594	9.78377e-07	1.55587e-05	1.86887	0.973486	0.181438	protein_coding	TNFAIP2	TNF alpha induced protein 2 [Source:HGNC Symbol;Acc:HGNC:11895]
ENSG00000152102	2855.29	-0.323045	0.0660528	-4.8907	1.00476e-06	1.77746e-05	1.64555	-0.321737	0.0651156	protein_coding	FAM168B	family with sequence similarity 168 member B [Source:HGNC Symbol;Acc:HGNC:27016]
ENSG00000063322	1190.58	-0.153394	0.0313665	-4.89039	1.00637e-06	1.89762e-05	1.5275	-0.153163	0.0312634	protein_coding	MED29	mediator complex subunit 29 [Source:HGNC Symbol;Acc:HGNC:23074]
ENSG00000287263	146.94	0.744561	0.152253	4.89028	1.00693e-06	1.91931e-05	1.50443	0.730761	0.142213	lncRNA	NA	novel transcript
ENSG00000185105	18.1665	1.83925	0.376173	4.88937	1.01158e-06	1.74741e-05	1.68671	1.04263	0.279921	protein_coding	MYADML2	myeloid associated differentiation marker like 2 [Source:HGNC Symbol;Acc:HGNC:34548]
ENSG00000167555	125.199	-0.463244	0.0947659	-4.8883	1.01711e-06	2.09663e-05	1.3683	-0.448311	0.0920821	protein_coding	ZNF528	zinc finger protein 528 [Source:HGNC Symbol;Acc:HGNC:29384]
ENSG00000149150	237.039	0.470691	0.0962996	4.88778	1.01981e-06	2.0145e-05	1.4378	0.457888	0.0935122	protein_coding	SLC43A1	solute carrier family 43 member 1 [Source:HGNC Symbol;Acc:HGNC:9225]
ENSG00000135750	884.611	0.454719	0.0930468	4.887	1.02386e-06	1.61144e-05	1.86887	0.439346	0.0905126	protein_coding	KCNK1	potassium two pore domain channel subfamily K member 1 [Source:HGNC Symbol;Acc:HGNC:6272]
ENSG00000211675	14914.4	1.09183	0.223579	4.8834	1.04272e-06	1.68484e-05	1.81291	1.12802	0.195985	IG_C_gene	IGLC1	immunoglobulin lambda constant 1 [Source:HGNC Symbol;Acc:HGNC:5855]
ENSG00000270864	7.63679	1.86187	0.381344	4.8824	1.04804e-06	1.9221e-05	1.56084	1.68369	0.282264	IG_V_pseudogene	IGHV3OR16-6	immunoglobulin heavy variable 3/OR16-6 (pseudogene) [Source:HGNC Symbol;Acc:HGNC:5641]
ENSG00000279835	7.43444	-1.45673	0.298522	-4.87982	1.06181e-06	1.94395e-05	1.56084	-1.19942	0.241634	TEC	NA	TEC
ENSG00000166106	136.531	0.750026	0.15374	4.87853	1.0688e-06	2.18806e-05	1.3683	0.694657	0.143416	protein_coding	ADAMTS15	ADAM metallopeptidase with thrombospondin type 1 motif 15 [Source:HGNC Symbol;Acc:HGNC:16305]
ENSG00000144331	9.56413	-1.34959	0.27666	-4.87817	1.07077e-06	2.42634e-05	1.2146	-1.04502	0.229138	protein_coding	ZNF385B	zinc finger protein 385B [Source:HGNC Symbol;Acc:HGNC:26332]
ENSG00000260328	2.05804	2.83205	0.580601	4.87779	1.07279e-06	2.3566e-05	1.26308	1.5426	0.338296	lncRNA	NA	novel transcript
ENSG00000148600	1272.42	-1.17265	0.240484	-4.87621	1.08141e-06	2.02015e-05	1.51774	-1.09256	0.207371	protein_coding	CDHR1	cadherin related family member 1 [Source:HGNC Symbol;Acc:HGNC:14550]
ENSG00000148296	1324.04	-0.283868	0.0582335	-4.87464	1.09005e-06	2.02015e-05	1.53037	-0.282661	0.0575861	protein_coding	SURF6	surfeit 6 [Source:HGNC Symbol;Acc:HGNC:11478]
ENSG00000137440	327.409	1.06977	0.219463	4.8745	1.09083e-06	2.33897e-05	1.29639	0.922888	0.193106	protein_coding	FGFBP1	fibroblast growth factor binding protein 1 [Source:HGNC Symbol;Acc:HGNC:19695]
ENSG00000142347	732.595	0.693664	0.142325	4.8738	1.0947e-06	1.89418e-05	1.66604	0.686689	0.133945	protein_coding	MYO1F	myosin IF [Source:HGNC Symbol;Acc:HGNC:7600]
ENSG00000205220	3129.78	0.41563	0.0852891	4.87318	1.09813e-06	1.89418e-05	1.67178	0.410086	0.0833161	protein_coding	PSMB10	proteasome 20S subunit beta 10 [Source:HGNC Symbol;Acc:HGNC:9538]
ENSG00000175489	217.71	0.748919	0.153748	4.87108	1.10991e-06	2.3689e-05	1.29639	0.736877	0.143421	protein_coding	LRRC25	leucine rich repeat containing 25 [Source:HGNC Symbol;Acc:HGNC:29806]
ENSG00000184979	245.17	0.638136	0.131019	4.87054	1.11293e-06	2.05118e-05	1.53435	0.624848	0.124363	protein_coding	USP18	ubiquitin specific peptidase 18 [Source:HGNC Symbol;Acc:HGNC:12616]
ENSG00000154429	148.265	0.430837	0.0884594	4.87045	1.11342e-06	2.27188e-05	1.36697	0.431205	0.0862919	protein_coding	CCSAP	centriole, cilia and spindle associated protein [Source:HGNC Symbol;Acc:HGNC:29578]
ENSG00000211642	691.313	1.7112	0.351394	4.86975	1.11738e-06	2.18068e-05	1.4378	1.68655	0.269883	IG_V_gene	IGLV10-54	immunoglobulin lambda variable 10-54 [Source:HGNC Symbol;Acc:HGNC:5884]
ENSG00000158714	570.905	0.870267	0.178709	4.86974	1.11743e-06	2.24257e-05	1.3922	0.862112	0.163241	protein_coding	SLAMF8	SLAM family member 8 [Source:HGNC Symbol;Acc:HGNC:21391]
ENSG00000110811	171.776	0.644791	0.13241	4.86966	1.11792e-06	2.3566e-05	1.31529	0.633459	0.125561	protein_coding	P3H3	prolyl 3-hydroxylase 3 [Source:HGNC Symbol;Acc:HGNC:19318]
ENSG00000112294	823.763	-0.47738	0.0980606	-4.86821	1.12611e-06	1.79462e-05	1.82342	-0.468792	0.095111	protein_coding	ALDH5A1	aldehyde dehydrogenase 5 family member A1 [Source:HGNC Symbol;Acc:HGNC:408]
ENSG00000183153	132.025	0.803503	0.165056	4.86807	1.12692e-06	2.10914e-05	1.50443	0.802149	0.152574	protein_coding	GJD3	gap junction protein delta 3 [Source:HGNC Symbol;Acc:HGNC:19147]
ENSG00000153363	180.323	0.505963	0.103967	4.86656	1.13555e-06	2.22246e-05	1.4288	0.492974	0.1005	lncRNA	LINC00467	long intergenic non-protein coding RNA 467 [Source:HGNC Symbol;Acc:HGNC:28227]
ENSG00000278311	1716.01	-0.174182	0.0358117	-4.86383	1.15134e-06	2.11468e-05	1.53037	-0.173867	0.0356587	protein_coding	GGNBP2	gametogenetin binding protein 2 [Source:HGNC Symbol;Acc:HGNC:19357]
ENSG00000186493	5.75238	2.49357	0.512892	4.86179	1.1633e-06	2.62254e-05	1.20334	1.19852	0.323573	protein_coding	C5orf38	chromosome 5 open reading frame 38 [Source:HGNC Symbol;Acc:HGNC:24226]
ENSG00000135778	817.81	-0.373069	0.0767445	-4.86118	1.16686e-06	1.81272e-05	1.86887	-0.370481	0.0752909	protein_coding	NTPCR	nucleoside-triphosphatase, cancer-related [Source:HGNC Symbol;Acc:HGNC:28204]
ENSG00000198363	3974.78	0.452626	0.0931527	4.85897	1.18e-06	1.88136e-05	1.81291	0.441482	0.0906087	protein_coding	ASPH	aspartate beta-hydroxylase [Source:HGNC Symbol;Acc:HGNC:757]
ENSG00000067057	2893.86	0.445588	0.09172	4.85813	1.18499e-06	2.03818e-05	1.64555	0.437261	0.0892869	protein_coding	PFKP	phosphofructokinase, platelet [Source:HGNC Symbol;Acc:HGNC:8878]
ENSG00000180535	71.2424	0.909547	0.187279	4.85663	1.19398e-06	2.38378e-05	1.3829	0.90809	0.169876	protein_coding	BHLHA15	basic helix-loop-helix family member a15 [Source:HGNC Symbol;Acc:HGNC:22265]
ENSG00000145050	1587.9	0.63974	0.131725	4.85662	1.19405e-06	2.18746e-05	1.53037	0.628878	0.124953	protein_coding	MANF	mesencephalic astrocyte derived neurotrophic factor [Source:HGNC Symbol;Acc:HGNC:15461]
ENSG00000197157	4773.57	0.221594	0.0456304	4.85628	1.1961e-06	2.01116e-05	1.69061	0.221057	0.0453161	protein_coding	SND1	staphylococcal nuclease and tudor domain containing 1 [Source:HGNC Symbol;Acc:HGNC:30646]
ENSG00000275993	485.872	1.18245	0.243611	4.85385	1.21088e-06	2.27999e-05	1.48008	1.08507	0.209436	protein_coding	SIK1B	salt inducible kinase 1B (putative) [Source:HGNC Symbol;Acc:HGNC:52389]
ENSG00000136378	139.32	0.894085	0.184232	4.85304	1.21583e-06	2.44123e-05	1.36697	0.845287	0.167497	protein_coding	ADAMTS7	ADAM metallopeptidase with thrombospondin type 1 motif 7 [Source:HGNC Symbol;Acc:HGNC:223]
ENSG00000198502	4775.45	1.22682	0.252954	4.84998	1.23475e-06	1.99745e-05	1.76182	1.09575	0.215447	protein_coding	HLA-DRB5	major histocompatibility complex, class II, DR beta 5 [Source:HGNC Symbol;Acc:HGNC:4953]
ENSG00000180488	709.028	-0.458482	0.0945552	-4.84883	1.24191e-06	2.50208e-05	1.35551	-0.456997	0.0918972	protein_coding	MIGA1	mitoguardin 1 [Source:HGNC Symbol;Acc:HGNC:24741]
ENSG00000133246	38.2227	0.848197	0.174931	4.84876	1.24237e-06	2.07931e-05	1.68671	0.840798	0.160462	protein_coding	PRAM1	PML-RARA regulated adaptor molecule 1 [Source:HGNC Symbol;Acc:HGNC:30091]
ENSG00000125255	4825.79	-1.80303	0.372052	-4.84616	1.25875e-06	1.9971e-05	1.79794	-1.35009	0.279038	protein_coding	SLC10A2	solute carrier family 10 member 2 [Source:HGNC Symbol;Acc:HGNC:10906]
ENSG00000215375	109.291	-0.58205	0.12012	-4.84556	1.26258e-06	2.42948e-05	1.4288	-0.562571	0.11485	protein_coding	MYL5	myosin light chain 5 [Source:HGNC Symbol;Acc:HGNC:7586]
ENSG00000071539	173.782	0.536471	0.110723	4.84518	1.26498e-06	2.52262e-05	1.3683	0.528939	0.106582	protein_coding	TRIP13	thyroid hormone receptor interactor 13 [Source:HGNC Symbol;Acc:HGNC:12307]
ENSG00000100344	11.9393	1.46057	0.301532	4.84385	1.27347e-06	2.12037e-05	1.68671	1.33266	0.244532	protein_coding	PNPLA3	patatin like phospholipase domain containing 3 [Source:HGNC Symbol;Acc:HGNC:18590]
ENSG00000121594	42.4895	1.31498	0.271532	4.8428	1.2802e-06	2.21046e-05	1.62095	1.24891	0.227099	protein_coding	CD80	CD80 molecule [Source:HGNC Symbol;Acc:HGNC:1700]
ENSG00000115170	505.933	0.374698	0.0773745	4.84265	1.28116e-06	2.32501e-05	1.53435	0.372604	0.0758921	protein_coding	ACVR1	activin A receptor type 1 [Source:HGNC Symbol;Acc:HGNC:171]
ENSG00000197506	120.501	0.82745	0.170928	4.84092	1.29243e-06	2.56663e-05	1.3683	0.802791	0.157217	protein_coding	SLC28A3	solute carrier family 28 member 3 [Source:HGNC Symbol;Acc:HGNC:16484]
ENSG00000172985	165.905	0.634592	0.131093	4.84079	1.29324e-06	2.37537e-05	1.50443	0.631951	0.124443	protein_coding	SH3RF3	SH3 domain containing ring finger 3 [Source:HGNC Symbol;Acc:HGNC:24699]
ENSG00000134830	24.5089	1.06255	0.219566	4.83933	1.30277e-06	2.42409e-05	1.48129	0.988173	0.193429	protein_coding	C5AR2	complement component 5a receptor 2 [Source:HGNC Symbol;Acc:HGNC:4527]
ENSG00000175544	10.6166	0.819243	0.169312	4.83865	1.30722e-06	2.45333e-05	1.46124	0.746833	0.156181	protein_coding	CABP4	calcium binding protein 4 [Source:HGNC Symbol;Acc:HGNC:1386]
ENSG00000211935	1424.12	1.64626	0.340243	4.83848	1.30838e-06	2.3689e-05	1.5275	1.57797	0.264522	IG_V_gene	IGHV1-3	immunoglobulin heavy variable 1-3 [Source:HGNC Symbol;Acc:HGNC:5552]
ENSG00000143870	7899.31	0.325207	0.0672196	4.83798	1.31167e-06	2.06127e-05	1.79794	0.323576	0.0662335	protein_coding	PDIA6	protein disulfide isomerase family A member 6 [Source:HGNC Symbol;Acc:HGNC:30168]
ENSG00000135912	430.43	0.222091	0.0459066	4.83789	1.31226e-06	2.3689e-05	1.53435	0.220919	0.0455886	protein_coding	TTLL4	tubulin tyrosine ligase like 4 [Source:HGNC Symbol;Acc:HGNC:28976]
ENSG00000101276	1075.05	-0.642869	0.132908	-4.83696	1.31841e-06	2.00888e-05	1.86887	-0.646907	0.125959	protein_coding	SLC52A3	solute carrier family 52 member 3 [Source:HGNC Symbol;Acc:HGNC:16187]
ENSG00000198521	241.674	-0.506484	0.104712	-4.83693	1.31859e-06	2.73876e-05	1.29639	-0.483779	0.101153	protein_coding	ZNF43	zinc finger protein 43 [Source:HGNC Symbol;Acc:HGNC:13109]
ENSG00000120738	1705.73	1.35826	0.280847	4.83631	1.32269e-06	2.4041e-05	1.51774	1.15704	0.232524	protein_coding	EGR1	early growth response 1 [Source:HGNC Symbol;Acc:HGNC:3238]
ENSG00000085788	782.412	-0.321237	0.0664823	-4.83192	1.35226e-06	2.42634e-05	1.53356	-0.320353	0.0655263	protein_coding	DDHD2	DDHD domain containing 2 [Source:HGNC Symbol;Acc:HGNC:29106]
ENSG00000253210	22.6518	0.622463	0.128827	4.83177	1.35322e-06	2.49899e-05	1.48129	0.609383	0.122658	lncRNA	NA	novel transcript
ENSG00000185129	1259.61	-0.299909	0.0620819	-4.83086	1.35945e-06	2.4402e-05	1.53037	-0.298657	0.0613004	protein_coding	PURA	purine rich element binding protein A [Source:HGNC Symbol;Acc:HGNC:9701]
ENSG00000142657	3383.36	0.332893	0.068915	4.83049	1.362e-06	2.11354e-05	1.81291	0.329012	0.0678543	protein_coding	PGD	phosphogluconate dehydrogenase [Source:HGNC Symbol;Acc:HGNC:8891]
ENSG00000124549	30.5	0.652493	0.135086	4.83019	1.36406e-06	2.25762e-05	1.68671	0.618981	0.12794	transcribed_unprocessed_pseudogene	BTN2A3P	butyrophilin subfamily 2 member A3, pseudogene [Source:HGNC Symbol;Acc:HGNC:13229]
ENSG00000084710	30.5084	-0.683635	0.141558	-4.82938	1.36961e-06	2.34673e-05	1.62095	-0.679611	0.133255	protein_coding	EFR3B	EFR3 homolog B [Source:HGNC Symbol;Acc:HGNC:29155]
ENSG00000088899	372.544	0.512159	0.106051	4.82936	1.36975e-06	2.53462e-05	1.47215	0.492239	0.102368	protein_coding	LZTS3	leucine zipper tumor suppressor family member 3 [Source:HGNC Symbol;Acc:HGNC:30139]
ENSG00000121361	36.963	1.15948	0.240105	4.82908	1.37166e-06	2.52459e-05	1.48129	1.09578	0.207285	protein_coding	KCNJ8	potassium inwardly rectifying channel subfamily J member 8 [Source:HGNC Symbol;Acc:HGNC:6269]
ENSG00000172716	373.847	0.75702	0.156778	4.82863	1.37477e-06	2.54179e-05	1.47215	0.760201	0.145887	protein_coding	SLFN11	schlafen family member 11 [Source:HGNC Symbol;Acc:HGNC:26633]
ENSG00000231170	8.47631	-1.09199	0.22618	-4.82795	1.37946e-06	3.04162e-05	1.20334	-1.00258	0.197297	lncRNA	NA	novel transcript
ENSG00000088756	90.6443	0.759635	0.157501	4.82306	1.41372e-06	2.67864e-05	1.4288	0.740785	0.146523	protein_coding	ARHGAP28	Rho GTPase activating protein 28 [Source:HGNC Symbol;Acc:HGNC:25509]
ENSG00000167157	31.4008	1.16128	0.240929	4.82004	1.43532e-06	2.8279e-05	1.35773	1.08473	0.207759	protein_coding	PRRX2	paired related homeobox 2 [Source:HGNC Symbol;Acc:HGNC:21338]
ENSG00000198853	155.434	0.624888	0.129674	4.81892	1.44337e-06	2.92592e-05	1.31529	0.608805	0.123219	protein_coding	RUSC2	RUN and SH3 domain containing 2 [Source:HGNC Symbol;Acc:HGNC:23625]
ENSG00000214376	58.1988	0.674143	0.139987	4.81575	1.46646e-06	2.74689e-05	1.43633	0.630438	0.132027	protein_coding	VSTM5	V-set and transmembrane domain containing 5 [Source:HGNC Symbol;Acc:HGNC:34443]
ENSG00000133740	211.738	0.568293	0.118031	4.81476	1.47378e-06	2.60787e-05	1.53435	0.566152	0.113068	protein_coding	E2F5	E2F transcription factor 5 [Source:HGNC Symbol;Acc:HGNC:3119]
ENSG00000231389	12866.8	0.66994	0.139144	4.81472	1.47406e-06	2.32771e-05	1.76182	0.663974	0.131262	protein_coding	HLA-DPA1	major histocompatibility complex, class II, DP alpha 1 [Source:HGNC Symbol;Acc:HGNC:4938]
ENSG00000164983	475.087	-0.43647	0.0906824	-4.81317	1.48552e-06	2.70926e-05	1.48008	-0.432452	0.0883266	protein_coding	TMEM65	transmembrane protein 65 [Source:HGNC Symbol;Acc:HGNC:25203]
ENSG00000150977	332.744	0.688476	0.143083	4.81173	1.4963e-06	2.78844e-05	1.4378	0.679686	0.134589	protein_coding	RILPL2	Rab interacting lysosomal protein like 2 [Source:HGNC Symbol;Acc:HGNC:28787]
ENSG00000187942	14.1731	1.00452	0.208961	4.8072	1.53058e-06	2.48438e-05	1.68671	0.966083	0.186036	protein_coding	LDLRAD2	low density lipoprotein receptor class A domain containing 2 [Source:HGNC Symbol;Acc:HGNC:32071]
ENSG00000265688	25.4954	0.745683	0.155139	4.80653	1.5357e-06	2.7801e-05	1.48129	0.730058	0.144704	lncRNA	MAFG-DT	MAFG divergent transcript [Source:HGNC Symbol;Acc:HGNC:43649]
ENSG00000138670	438.961	0.415002	0.0864342	4.80136	1.57592e-06	3.15689e-05	1.3181	0.410098	0.0843891	protein_coding	RASGEF1B	RasGEF domain family member 1B [Source:HGNC Symbol;Acc:HGNC:24881]
ENSG00000214514	3.0696	2.70854	0.56415	4.8011	1.57799e-06	8.32229e-05	0.413972	1.52253	0.337582	transcribed_unprocessed_pseudogene	KRT42P	keratin 42 pseudogene [Source:HGNC Symbol;Acc:HGNC:27581]
ENSG00000106541	24663.9	0.727197	0.151515	4.79949	1.59068e-06	2.47393e-05	1.76182	0.693341	0.141567	protein_coding	AGR2	anterior gradient 2, protein disulphide isomerase family member [Source:HGNC Symbol;Acc:HGNC:328]
ENSG00000173535	123.687	1.31455	0.273913	4.79914	1.59345e-06	3.19108e-05	1.31529	1.13247	0.228419	protein_coding	TNFRSF10C	TNF receptor superfamily member 10c [Source:HGNC Symbol;Acc:HGNC:11906]
ENSG00000280832	16.3122	1.10087	0.229416	4.79858	1.59793e-06	2.85491e-05	1.4948	1.06487	0.200398	lncRNA	GSEC	G-quadruplex forming sequence containing lncRNA [Source:HGNC Symbol;Acc:HGNC:48645]
ENSG00000237070	234.048	-0.772485	0.161036	-4.79696	1.61095e-06	3.11672e-05	1.36697	-0.760787	0.149288	lncRNA	NA	novel transcript, antisense to MEOX2
ENSG00000173890	2836.23	-0.467934	0.0975693	-4.79592	1.61933e-06	2.66955e-05	1.6442	-0.460257	0.0946626	protein_coding	GPR160	G protein-coupled receptor 160 [Source:HGNC Symbol;Acc:HGNC:23693]
ENSG00000204397	829.802	0.741555	0.154637	4.79545	1.62306e-06	2.82883e-05	1.53356	0.71244	0.144129	protein_coding	CARD16	caspase recruitment domain family member 16 [Source:HGNC Symbol;Acc:HGNC:33701]
ENSG00000211669	647.585	1.39998	0.291971	4.79492	1.6274e-06	3.06313e-05	1.40788	1.33525	0.238964	IG_V_gene	IGLV3-10	immunoglobulin lambda variable 3-10 [Source:HGNC Symbol;Acc:HGNC:5897]
ENSG00000248008	179.093	0.354268	0.0738906	4.7945	1.63082e-06	3.03089e-05	1.4288	0.350603	0.0726036	lncRNA	NRAV	negative regulator of antiviral response [Source:HGNC Symbol;Acc:HGNC:48588]
ENSG00000101856	5110.02	-0.392965	0.0819928	-4.79268	1.64568e-06	2.50175e-05	1.79794	-0.392519	0.080232	protein_coding	PGRMC1	progesterone receptor membrane component 1 [Source:HGNC Symbol;Acc:HGNC:16090]
ENSG00000092969	23.8046	1.16798	0.243848	4.78978	1.66963e-06	2.67864e-05	1.68671	1.08459	0.209745	protein_coding	TGFB2	transforming growth factor beta 2 [Source:HGNC Symbol;Acc:HGNC:11768]
ENSG00000169427	3.66153	1.89449	0.39563	4.78854	1.67995e-06	8.74316e-05	0.413972	1.28935	0.287457	protein_coding	KCNK9	potassium two pore domain channel subfamily K member 9 [Source:HGNC Symbol;Acc:HGNC:6283]
ENSG00000129116	2584.66	0.351496	0.0734118	4.78801	1.68446e-06	2.75125e-05	1.64588	0.347072	0.0721364	protein_coding	PALLD	palladin, cytoskeletal associated protein [Source:HGNC Symbol;Acc:HGNC:17068]
ENSG00000144061	18.1512	0.722441	0.150919	4.78696	1.69327e-06	3.01047e-05	1.4948	0.697564	0.141366	protein_coding	NPHP1	nephrocystin 1 [Source:HGNC Symbol;Acc:HGNC:7905]
ENSG00000211941	1318.85	1.10703	0.231319	4.78572	1.70375e-06	2.98575e-05	1.51774	1.17471	0.201273	IG_V_gene	IGHV3-11	immunoglobulin heavy variable 3-11 (gene/pseudogene) [Source:HGNC Symbol;Acc:HGNC:5580]
ENSG00000176920	2312.49	0.551074	0.115187	4.78416	1.71707e-06	2.79301e-05	1.64588	0.529345	0.110532	protein_coding	FUT2	fucosyltransferase 2 [Source:HGNC Symbol;Acc:HGNC:4013]
ENSG00000161653	519.74	-0.691055	0.144465	-4.78355	1.72227e-06	3.16028e-05	1.4378	-0.676261	0.135703	protein_coding	NAGS	N-acetylglutamate synthase [Source:HGNC Symbol;Acc:HGNC:17996]
ENSG00000178752	18.7817	1.57667	0.329652	4.78282	1.7285e-06	3.06313e-05	1.4948	1.30661	0.259207	protein_coding	ERFE	erythroferrone [Source:HGNC Symbol;Acc:HGNC:26727]
ENSG00000196118	28.459	0.669394	0.139977	4.78218	1.73402e-06	2.76136e-05	1.68671	0.658941	0.132131	protein_coding	CCDC189	coiled-coil domain containing 189 [Source:HGNC Symbol;Acc:HGNC:28078]
ENSG00000174950	3.34517	1.68013	0.351408	4.78114	1.74302e-06	3.67621e-05	1.2146	1.25559	0.269532	protein_coding	CD164L2	CD164 molecule like 2 [Source:HGNC Symbol;Acc:HGNC:32043]
ENSG00000130590	150.235	-0.295625	0.0618376	-4.78068	1.74706e-06	3.33949e-05	1.36697	-0.293522	0.0610601	protein_coding	SAMD10	sterile alpha motif domain containing 10 [Source:HGNC Symbol;Acc:HGNC:16129]
ENSG00000132122	159.476	0.301901	0.0631504	4.78066	1.74724e-06	3.21847e-05	1.4288	0.298296	0.0623411	protein_coding	SPATA6	spermatogenesis associated 6 [Source:HGNC Symbol;Acc:HGNC:18309]
ENSG00000059728	4126.56	0.539531	0.112864	4.78037	1.74977e-06	2.77773e-05	1.69061	0.514796	0.108467	protein_coding	MXD1	MAX dimerization protein 1 [Source:HGNC Symbol;Acc:HGNC:6761]
ENSG00000137225	14.8706	1.37197	0.287002	4.78036	1.74985e-06	3.09846e-05	1.4948	1.14288	0.236106	protein_coding	CAPN11	calpain 11 [Source:HGNC Symbol;Acc:HGNC:1478]
ENSG00000163348	989.008	-0.178213	0.037292	-4.77884	1.76312e-06	2.56568e-05	1.86887	-0.177961	0.0371194	protein_coding	PYGO2	pygopus family PHD finger 2 [Source:HGNC Symbol;Acc:HGNC:30257]
ENSG00000211660	3684.18	1.10566	0.231383	4.77851	1.76603e-06	2.70803e-05	1.76182	1.15877	0.201308	IG_V_gene	IGLV2-23	immunoglobulin lambda variable 2-23 [Source:HGNC Symbol;Acc:HGNC:5890]
ENSG00000135093	534.269	-0.400398	0.0837937	-4.77838	1.76717e-06	3.32203e-05	1.3922	-0.399809	0.0819177	protein_coding	USP30	ubiquitin specific peptidase 30 [Source:HGNC Symbol;Acc:HGNC:20065]
ENSG00000120149	62.2968	1.12682	0.235844	4.77783	1.77196e-06	3.25614e-05	1.4288	1.03235	0.204339	protein_coding	MSX2	msh homeobox 2 [Source:HGNC Symbol;Acc:HGNC:7392]
ENSG00000211946	172.361	1.44693	0.302872	4.77737	1.776e-06	3.3861e-05	1.3683	1.621	0.245233	IG_V_gene	IGHV3-20	immunoglobulin heavy variable 3-20 [Source:HGNC Symbol;Acc:HGNC:5585]
ENSG00000106080	150.801	0.439739	0.0920694	4.77617	1.78663e-06	3.40153e-05	1.36697	0.436445	0.089634	protein_coding	FKBP14	FKBP prolyl isomerase 14 [Source:HGNC Symbol;Acc:HGNC:18625]
ENSG00000205436	191.079	0.549933	0.115172	4.77489	1.79805e-06	3.42055e-05	1.36697	0.531503	0.110523	protein_coding	EXOC3L4	exocyst complex component 3 like 4 [Source:HGNC Symbol;Acc:HGNC:20120]
ENSG00000156958	727.124	0.259387	0.0543258	4.77466	1.80012e-06	3.37585e-05	1.3922	0.256002	0.0538002	protein_coding	GALK2	galactokinase 2 [Source:HGNC Symbol;Acc:HGNC:4119]
ENSG00000135052	12042.6	0.512129	0.107276	4.77392	1.80675e-06	2.71032e-05	1.79794	0.485545	0.103468	protein_coding	GOLM1	golgi membrane protein 1 [Source:HGNC Symbol;Acc:HGNC:15451]
ENSG00000275896	5312.35	1.84554	0.386634	4.77336	1.81175e-06	2.71558e-05	1.79794	1.11308	0.285553	protein_coding	PRSS2	serine protease 2 [Source:HGNC Symbol;Acc:HGNC:9483]
ENSG00000119729	728.044	0.662455	0.138785	4.77324	1.81285e-06	3.39161e-05	1.3922	0.659509	0.130967	protein_coding	RHOQ	ras homolog family member Q [Source:HGNC Symbol;Acc:HGNC:17736]
ENSG00000205629	785.348	-0.429413	0.0899745	-4.77261	1.81854e-06	2.69657e-05	1.82342	-0.423085	0.0876702	protein_coding	LCMT1	leucine carboxyl methyltransferase 1 [Source:HGNC Symbol;Acc:HGNC:17557]
ENSG00000145860	2118.75	0.449748	0.0942398	4.77238	1.82061e-06	2.94453e-05	1.64588	0.445357	0.091611	protein_coding	RNF145	ring finger protein 145 [Source:HGNC Symbol;Acc:HGNC:20853]
ENSG00000153093	12.3912	1.59843	0.335126	4.76965	1.84548e-06	3.26844e-05	1.48129	1.48733	0.262188	protein_coding	ACOXL	acyl-CoA oxidase like [Source:HGNC Symbol;Acc:HGNC:25621]
ENSG00000179431	42.9625	1.25793	0.263806	4.7684	1.85696e-06	2.93301e-05	1.68671	1.20524	0.222339	protein_coding	FJX1	four-jointed box kinase 1 [Source:HGNC Symbol;Acc:HGNC:17166]
ENSG00000070950	296.948	0.26285	0.0551249	4.76826	1.85822e-06	3.19108e-05	1.53435	0.260513	0.0545794	protein_coding	RAD18	RAD18 E3 ubiquitin protein ligase [Source:HGNC Symbol;Acc:HGNC:18278]
ENSG00000170909	54.9931	1.0781	0.226168	4.76682	1.87159e-06	3.49886e-05	1.3829	1.04316	0.197877	protein_coding	OSCAR	osteoclast associated Ig-like receptor [Source:HGNC Symbol;Acc:HGNC:29960]
ENSG00000077585	369.363	0.540134	0.113326	4.76618	1.87756e-06	3.3352e-05	1.47215	0.538433	0.108889	protein_coding	GPR137B	G protein-coupled receptor 137B [Source:HGNC Symbol;Acc:HGNC:11862]
ENSG00000179583	1318.93	0.78856	0.165518	4.7642	1.89605e-06	3.27475e-05	1.51774	0.768093	0.152895	protein_coding	CIITA	class II major histocompatibility complex transactivator [Source:HGNC Symbol;Acc:HGNC:7067]
ENSG00000079337	163.101	0.595015	0.124926	4.76294	1.90795e-06	3.46151e-05	1.4288	0.576487	0.119103	protein_coding	RAPGEF3	Rap guanine nucleotide exchange factor 3 [Source:HGNC Symbol;Acc:HGNC:16629]
ENSG00000155858	186.974	-0.277971	0.0583792	-4.76147	1.92187e-06	3.48125e-05	1.4288	-0.277165	0.0577275	protein_coding	LSM11	LSM11, U7 small nuclear RNA associated [Source:HGNC Symbol;Acc:HGNC:30860]
ENSG00000013561	1178.93	-0.207404	0.0435658	-4.76071	1.92909e-06	3.30787e-05	1.5275	-0.20728	0.0432917	protein_coding	RNF14	ring finger protein 14 [Source:HGNC Symbol;Acc:HGNC:10058]
ENSG00000119383	2769.52	0.173539	0.0364759	4.75763	1.95874e-06	3.11756e-05	1.6603	0.172881	0.0363144	protein_coding	PTPA	protein phosphatase 2 phosphatase activator [Source:HGNC Symbol;Acc:HGNC:9308]
ENSG00000230257	2.15261	2.47938	0.521363	4.75557	1.97885e-06	4.92114e-05	0.969425	1.62024	0.327363	protein_coding	NFE4	nuclear factor, erythroid 4 [Source:HGNC Symbol;Acc:HGNC:29902]
ENSG00000146282	781.962	-0.304918	0.0641305	-4.75464	1.98798e-06	2.90929e-05	1.82342	-0.303138	0.0632706	protein_coding	RARS2	arginyl-tRNA synthetase 2, mitochondrial [Source:HGNC Symbol;Acc:HGNC:21406]
ENSG00000124157	2.91168	3.63542	0.764676	4.75419	1.99239e-06	4.144e-05	1.20334	1.78182	0.357755	protein_coding	SEMG2	semenogelin 2 [Source:HGNC Symbol;Acc:HGNC:10743]
ENSG00000125384	288.784	0.433325	0.0911586	4.75353	1.999e-06	3.90417e-05	1.29639	0.426302	0.0887774	protein_coding	PTGER2	prostaglandin E receptor 2 [Source:HGNC Symbol;Acc:HGNC:9594]
ENSG00000179776	443.948	0.9705	0.204193	4.75285	2.00567e-06	3.49886e-05	1.48008	0.937857	0.182303	protein_coding	CDH5	cadherin 5 [Source:HGNC Symbol;Acc:HGNC:1764]
ENSG00000165804	1488.24	-0.379679	0.0798979	-4.75205	2.01363e-06	3.44466e-05	1.51774	-0.379206	0.0782636	protein_coding	ZNF219	zinc finger protein 219 [Source:HGNC Symbol;Acc:HGNC:13011]
ENSG00000105219	8.37438	1.33379	0.280726	4.75122	2.02195e-06	3.24688e-05	1.63635	1.08482	0.232339	protein_coding	CNTD2	cyclin N-terminal domain containing 2 [Source:HGNC Symbol;Acc:HGNC:25805]
ENSG00000127528	887.464	0.936188	0.197125	4.74922	2.04204e-06	3.45446e-05	1.53356	0.888733	0.177127	protein_coding	KLF2	Kruppel like factor 2 [Source:HGNC Symbol;Acc:HGNC:6347]
ENSG00000140749	458.667	0.850995	0.179209	4.74863	2.04804e-06	3.57507e-05	1.47215	0.83313	0.16363	protein_coding	IGSF6	immunoglobulin superfamily member 6 [Source:HGNC Symbol;Acc:HGNC:5953]
ENSG00000133063	105.63	2.40277	0.505999	4.74857	2.04858e-06	3.81811e-05	1.36697	1.97638	0.325005	protein_coding	CHIT1	chitinase 1 [Source:HGNC Symbol;Acc:HGNC:1936]
ENSG00000137965	191.159	0.864132	0.18204	4.74695	2.06509e-06	3.95691e-05	1.31529	0.863817	0.165836	protein_coding	IFI44	interferon induced protein 44 [Source:HGNC Symbol;Acc:HGNC:16938]
ENSG00000185127	865.448	-0.201915	0.0425463	-4.74576	2.07728e-06	3.49886e-05	1.53356	-0.201769	0.0422908	protein_coding	C6orf120	chromosome 6 open reading frame 120 [Source:HGNC Symbol;Acc:HGNC:21247]
ENSG00000166401	549.988	0.52006	0.10959	4.74549	2.07999e-06	3.80937e-05	1.3922	0.506924	0.105551	protein_coding	SERPINB8	serpin family B member 8 [Source:HGNC Symbol;Acc:HGNC:8952]
ENSG00000272734	19.7526	-0.775106	0.163369	-4.74452	2.08998e-06	3.67262e-05	1.46124	-0.735838	0.150858	lncRNA	ADIRF-AS1	ADIRF antisense RNA 1 [Source:HGNC Symbol;Acc:HGNC:45127]
ENSG00000143819	1332.75	-0.409434	0.0863004	-4.74428	2.09244e-06	3.52861e-05	1.5275	-0.410962	0.0842579	protein_coding	EPHX1	epoxide hydrolase 1 [Source:HGNC Symbol;Acc:HGNC:3401]
ENSG00000005882	1690.5	-0.60638	0.127823	-4.7439	2.09642e-06	3.52861e-05	1.53037	-0.60489	0.121588	protein_coding	PDK2	pyruvate dehydrogenase kinase 2 [Source:HGNC Symbol;Acc:HGNC:8810]
ENSG00000278263	14.1199	1.56594	0.33035	4.74024	2.13467e-06	3.67289e-05	1.4912	1.45452	0.259433	IG_V_gene	NA	novel protein, identical to IGHV4-4
ENSG00000147576	28.8675	-0.749726	0.158235	-4.73805	2.15786e-06	3.70117e-05	1.4912	-0.706966	0.146948	protein_coding	ADHFE1	alcohol dehydrogenase iron containing 1 [Source:HGNC Symbol;Acc:HGNC:16354]
ENSG00000169271	13.3627	-2.69922	0.569862	-4.73662	2.17312e-06	3.71547e-05	1.4948	-1.66492	0.339175	protein_coding	HSPB3	heat shock protein family B (small) member 3 [Source:HGNC Symbol;Acc:HGNC:5248]
ENSG00000223573	88.0327	-1.02914	0.217291	-4.73625	2.17712e-06	3.87302e-05	1.4288	-0.944354	0.191563	protein_coding	TINCR	TINCR ubiquitin domain containing [Source:HGNC Symbol;Acc:HGNC:14607]
ENSG00000145864	57.3379	-0.871862	0.184091	-4.73604	2.17936e-06	3.89901e-05	1.41633	-0.820483	0.167304	protein_coding	GABRB2	gamma-aminobutyric acid type A receptor beta2 subunit [Source:HGNC Symbol;Acc:HGNC:4082]
ENSG00000261512	189.216	0.396907	0.0838739	4.73218	2.22116e-06	3.927e-05	1.4288	0.392556	0.0820072	lncRNA	NA	novel transcript
ENSG00000170775	28.8546	0.861391	0.182041	4.73184	2.22493e-06	3.53288e-05	1.62095	0.828318	0.165983	protein_coding	GPR37	G protein-coupled receptor 37 [Source:HGNC Symbol;Acc:HGNC:4494]
ENSG00000265107	61.8953	1.19082	0.251688	4.73133	2.23056e-06	3.95348e-05	1.423	1.10062	0.214681	protein_coding	GJA5	gap junction protein alpha 5 [Source:HGNC Symbol;Acc:HGNC:4279]
ENSG00000107331	887.352	-0.541046	0.114366	-4.73084	2.23596e-06	3.22476e-05	1.82342	-0.537025	0.1098	protein_coding	ABCA2	ATP binding cassette subfamily A member 2 [Source:HGNC Symbol;Acc:HGNC:32]
ENSG00000261796	530.323	0.416673	0.0880912	4.73002	2.24498e-06	3.94115e-05	1.4378	0.411025	0.0859302	protein_coding	ISY1-RAB43	ISY1-RAB43 readthrough [Source:HGNC Symbol;Acc:HGNC:42969]
ENSG00000007516	126.049	-0.546382	0.115543	-4.72882	2.25833e-06	4.13802e-05	1.36697	-0.540609	0.110827	protein_coding	BAIAP3	BAI1 associated protein 3 [Source:HGNC Symbol;Acc:HGNC:948]
ENSG00000172215	222.454	0.716633	0.151633	4.72609	2.28885e-06	3.80651e-05	1.53435	0.696106	0.141681	protein_coding	CXCR6	C-X-C motif chemokine receptor 6 [Source:HGNC Symbol;Acc:HGNC:16647]
ENSG00000019582	83577.5	0.600277	0.127018	4.7259	2.29099e-06	3.38965e-05	1.76182	0.59537	0.120894	protein_coding	CD74	CD74 molecule [Source:HGNC Symbol;Acc:HGNC:1697]
ENSG00000026036	57.8086	1.17049	0.247739	4.72469	2.3047e-06	4.06919e-05	1.423	1.02943	0.212142	protein_coding	RTEL1-TNFRSF6B	RTEL1-TNFRSF6B readthrough (NMD candidate) [Source:HGNC Symbol;Acc:HGNC:44095]
ENSG00000152207	93.6434	0.621482	0.131546	4.72445	2.30733e-06	4.04226e-05	1.43633	0.613718	0.124848	protein_coding	CYSLTR2	cysteinyl leukotriene receptor 2 [Source:HGNC Symbol;Acc:HGNC:18274]
ENSG00000158109	3428.86	-0.343113	0.072632	-4.724	2.31253e-06	3.52861e-05	1.69061	-0.343882	0.0713945	protein_coding	TPRG1L	tumor protein p63 regulated 1 like [Source:HGNC Symbol;Acc:HGNC:27007]
ENSG00000186510	1.06262	-2.30654	0.488338	-4.72324	2.32115e-06	9.1989e-05	0.539724	-1.60901	0.320438	protein_coding	CLCNKA	chloride voltage-gated channel Ka [Source:HGNC Symbol;Acc:HGNC:2026]
ENSG00000005073	128.815	1.00801	0.213485	4.72166	2.33926e-06	4.10711e-05	1.4288	0.883024	0.188939	protein_coding	HOXA11	homeobox A11 [Source:HGNC Symbol;Acc:HGNC:5101]
ENSG00000142156	4597	0.913624	0.193763	4.71515	2.4153e-06	3.69815e-05	1.67178	0.867822	0.174634	protein_coding	COL6A1	collagen type VI alpha 1 chain [Source:HGNC Symbol;Acc:HGNC:2211]
ENSG00000179104	384.726	0.406661	0.0862703	4.7138	2.43135e-06	4.21942e-05	1.4378	0.404341	0.0842413	protein_coding	TMTC2	transmembrane O-mannosyltransferase targeting cadherins 2 [Source:HGNC Symbol;Acc:HGNC:25440]
ENSG00000277969	57.226	-0.427725	0.0907419	-4.71364	2.43327e-06	4.35711e-05	1.3829	-0.416594	0.08835	lncRNA	NA	novel transcript
ENSG00000105612	877.639	0.389267	0.082605	4.71239	2.44832e-06	3.43528e-05	1.85188	0.38798	0.0808093	protein_coding	DNASE2	deoxyribonuclease 2, lysosomal [Source:HGNC Symbol;Acc:HGNC:2960]
ENSG00000111335	902.832	0.842361	0.178765	4.71212	2.45157e-06	4.02575e-05	1.53356	0.858688	0.163284	protein_coding	OAS2	2'-5'-oligoadenylate synthetase 2 [Source:HGNC Symbol;Acc:HGNC:8087]
ENSG00000152049	52.9061	0.855853	0.181645	4.71169	2.45671e-06	4.3083e-05	1.41633	0.864014	0.165658	protein_coding	KCNE4	potassium voltage-gated channel subfamily E regulatory subunit 4 [Source:HGNC Symbol;Acc:HGNC:6244]
ENSG00000186918	1819.32	-0.340681	0.0723209	-4.71069	2.46881e-06	3.79729e-05	1.6603	-0.338242	0.0710988	protein_coding	ZNF395	zinc finger protein 395 [Source:HGNC Symbol;Acc:HGNC:18737]
ENSG00000019186	5.73557	2.83354	0.601532	4.71054	2.4706e-06	4.92114e-05	1.2146	1.87617	0.341357	protein_coding	CYP24A1	cytochrome P450 family 24 subfamily A member 1 [Source:HGNC Symbol;Acc:HGNC:2602]
ENSG00000237807	108.201	0.859126	0.182391	4.71035	2.47297e-06	4.61384e-05	1.31529	0.816977	0.166107	lncRNA	NA	novel transcript
ENSG00000155287	395.997	0.364807	0.077449	4.71029	2.47371e-06	4.17668e-05	1.48008	0.361049	0.0759624	protein_coding	SLC25A28	solute carrier family 25 member 28 [Source:HGNC Symbol;Acc:HGNC:23472]
ENSG00000148153	838.645	-0.187452	0.0397989	-4.70996	2.4776e-06	3.46534e-05	1.85188	-0.187473	0.0395896	protein_coding	INIP	INTS3 and NABP interacting protein [Source:HGNC Symbol;Acc:HGNC:24994]
ENSG00000188227	57.7735	-0.619674	0.131598	-4.70883	2.49146e-06	4.35711e-05	1.41633	-0.585811	0.124815	protein_coding	ZNF793	zinc finger protein 793 [Source:HGNC Symbol;Acc:HGNC:33115]
ENSG00000173726	3696.01	-0.213651	0.0453988	-4.70609	2.52513e-06	3.67448e-05	1.76182	-0.21302	0.045089	protein_coding	TOMM20	translocase of outer mitochondrial membrane 20 [Source:HGNC Symbol;Acc:HGNC:20947]
ENSG00000102409	377.939	-0.436811	0.0928207	-4.70597	2.52665e-06	4.35711e-05	1.4378	-0.421429	0.0902981	protein_coding	BEX4	brain expressed X-linked 4 [Source:HGNC Symbol;Acc:HGNC:25475]
ENSG00000124608	588.862	-0.272389	0.0578836	-4.70581	2.5286e-06	4.42732e-05	1.40788	-0.272	0.057247	protein_coding	AARS2	alanyl-tRNA synthetase 2, mitochondrial [Source:HGNC Symbol;Acc:HGNC:21022]
ENSG00000114779	2534.42	-0.296266	0.0629586	-4.70572	2.52967e-06	3.89834e-05	1.64555	-0.296356	0.0621442	protein_coding	ABHD14B	abhydrolase domain containing 14B [Source:HGNC Symbol;Acc:HGNC:28235]
ENSG00000164970	186.171	0.441129	0.093755	4.70513	2.53708e-06	4.71222e-05	1.31529	0.440016	0.0911813	protein_coding	FAM219A	family with sequence similarity 219 member A [Source:HGNC Symbol;Acc:HGNC:19920]
ENSG00000163430	2207.31	0.819434	0.174176	4.70463	2.54322e-06	3.87858e-05	1.66409	0.800074	0.159717	protein_coding	FSTL1	follistatin like 1 [Source:HGNC Symbol;Acc:HGNC:3972]
ENSG00000115226	37.3006	0.999601	0.212499	4.70403	2.55071e-06	3.84679e-05	1.68671	0.929188	0.188358	protein_coding	FNDC4	fibronectin type III domain containing 4 [Source:HGNC Symbol;Acc:HGNC:20239]
ENSG00000161013	12595.1	-0.487135	0.10356	-4.7039	2.5524e-06	3.87767e-05	1.67178	-0.485347	0.100114	protein_coding	MGAT4B	alpha-1,3-mannosyl-glycoprotein 4-beta-N-acetylglucosaminyltransferase B [Source:HGNC Symbol;Acc:HGNC:7048]
ENSG00000181467	1043.48	0.292661	0.062221	4.70356	2.55658e-06	3.55046e-05	1.85188	0.289925	0.0614362	protein_coding	RAP2B	RAP2B, member of RAS oncogene family [Source:HGNC Symbol;Acc:HGNC:9862]
ENSG00000105968	2473.47	-0.188875	0.0401564	-4.70349	2.55754e-06	3.927e-05	1.64588	-0.1883	0.0399412	protein_coding	H2AZ2	H2A.Z variant histone 2 [Source:HGNC Symbol;Acc:HGNC:20664]
ENSG00000184343	18.3116	0.993267	0.211252	4.70182	2.57856e-06	4.32038e-05	1.48129	0.791877	0.187159	protein_coding	SRPK3	SRSF protein kinase 3 [Source:HGNC Symbol;Acc:HGNC:11402]
ENSG00000157379	811.76	-0.440882	0.0938144	-4.69952	2.60775e-06	4.23972e-05	1.53356	-0.439905	0.0912143	protein_coding	DHRS1	dehydrogenase/reductase 1 [Source:HGNC Symbol;Acc:HGNC:16445]
ENSG00000166960	3.26167	1.68672	0.359037	4.69791	2.62843e-06	5.22278e-05	1.20334	1.35474	0.272619	protein_coding	CCDC178	coiled-coil domain containing 178 [Source:HGNC Symbol;Acc:HGNC:29588]
ENSG00000112964	117.964	-0.83703	0.178193	-4.69733	2.63587e-06	4.53388e-05	1.4288	-0.809233	0.162816	protein_coding	GHR	growth hormone receptor [Source:HGNC Symbol;Acc:HGNC:4263]
ENSG00000011426	479	0.540916	0.115215	4.69485	2.66803e-06	4.9045e-05	1.3181	0.530412	0.110564	protein_coding	ANLN	anillin actin binding protein [Source:HGNC Symbol;Acc:HGNC:14082]
ENSG00000171877	40.7076	0.592959	0.126329	4.69377	2.68213e-06	4.43039e-05	1.4912	0.586192	0.120429	protein_coding	FRMD5	FERM domain containing 5 [Source:HGNC Symbol;Acc:HGNC:28214]
ENSG00000251637	82.4447	-0.940572	0.200454	-4.69221	2.70274e-06	4.76065e-05	1.3829	-0.866548	0.179126	lncRNA	LINC02754	long intergenic non-protein coding RNA 2754 [Source:HGNC Symbol;Acc:HGNC:54274]
ENSG00000176834	2524.05	-0.539844	0.115053	-4.69215	2.70349e-06	4.07864e-05	1.66409	-0.537272	0.11041	protein_coding	VSIG10	V-set and immunoglobulin domain containing 10 [Source:HGNC Symbol;Acc:HGNC:26078]
ENSG00000165507	408.256	0.879762	0.187506	4.6919	2.70676e-06	4.52212e-05	1.47215	0.852535	0.169966	protein_coding	DEPP1	DEPP1 autophagy regulator [Source:HGNC Symbol;Acc:HGNC:23355]
ENSG00000108840	1001.26	-0.385362	0.0821436	-4.69132	2.71446e-06	4.30008e-05	1.56911	-0.380372	0.0803724	protein_coding	HDAC5	histone deacetylase 5 [Source:HGNC Symbol;Acc:HGNC:14068]
ENSG00000183831	7.18145	1.91166	0.40749	4.6913	2.7147e-06	5.40744e-05	1.1934	1.45202	0.294625	protein_coding	ANKRD45	ankyrin repeat domain 45 [Source:HGNC Symbol;Acc:HGNC:24786]
ENSG00000143333	93.1002	1.17025	0.249457	4.69118	2.71634e-06	4.67374e-05	1.423	1.11179	0.21329	protein_coding	RGS16	regulator of G protein signaling 16 [Source:HGNC Symbol;Acc:HGNC:9997]
ENSG00000171124	3947.81	0.411936	0.0878137	4.69102	2.71841e-06	3.84679e-05	1.79794	0.397496	0.0856672	protein_coding	FUT3	fucosyltransferase 3 (Lewis blood group) [Source:HGNC Symbol;Acc:HGNC:4014]
ENSG00000253417	7.33127	1.31358	0.280309	4.68617	2.78365e-06	4.40473e-05	1.56084	1.10375	0.232234	lncRNA	LINC02159	long intergenic non-protein coding RNA 2159 [Source:HGNC Symbol;Acc:HGNC:27749]
ENSG00000135312	4.56692	2.3528	0.502286	4.68419	2.81066e-06	5.49684e-05	1.2146	1.70047	0.32086	protein_coding	HTR1B	5-hydroxytryptamine receptor 1B [Source:HGNC Symbol;Acc:HGNC:5287]
ENSG00000159251	4.27359	3.4562	0.737951	4.68351	2.82008e-06	0.000136086	0.413972	1.44482	0.35595	protein_coding	ACTC1	actin alpha cardiac muscle 1 [Source:HGNC Symbol;Acc:HGNC:143]
ENSG00000163840	2546.36	0.347811	0.0742885	4.6819	2.84227e-06	4.30008e-05	1.6442	0.3454	0.072968	protein_coding	DTX3L	deltex E3 ubiquitin ligase 3L [Source:HGNC Symbol;Acc:HGNC:30323]
ENSG00000248538	3.71217	1.99313	0.425755	4.68141	2.8491e-06	4.49282e-05	1.56084	1.50208	0.298274	lncRNA	NA	novel transcript
ENSG00000154133	197.734	0.851387	0.181873	4.68121	2.85182e-06	4.64824e-05	1.50443	0.832176	0.165693	protein_coding	ROBO4	roundabout guidance receptor 4 [Source:HGNC Symbol;Acc:HGNC:17985]
ENSG00000167759	17.2794	-1.09898	0.234798	-4.68053	2.86132e-06	4.69453e-05	1.4912	-1.01436	0.203438	protein_coding	KLK13	kallikrein related peptidase 13 [Source:HGNC Symbol;Acc:HGNC:6361]
ENSG00000182272	33.2543	-0.77929	0.166503	-4.68033	2.86409e-06	5.06243e-05	1.35773	-0.725767	0.153576	protein_coding	B4GALNT4	beta-1,4-N-acetyl-galactosaminyltransferase 4 [Source:HGNC Symbol;Acc:HGNC:26315]
ENSG00000068001	855.855	0.46502	0.0993786	4.67927	2.87892e-06	3.927e-05	1.85188	0.457681	0.096319	protein_coding	HYAL2	hyaluronidase 2 [Source:HGNC Symbol;Acc:HGNC:5321]
ENSG00000211651	3956.24	1.13017	0.241582	4.67819	2.89418e-06	4.26504e-05	1.69061	1.23584	0.208099	IG_V_gene	IGLV1-44	immunoglobulin lambda variable 1-44 [Source:HGNC Symbol;Acc:HGNC:5879]
ENSG00000280109	1.89289	2.10601	0.450184	4.6781	2.89543e-06	6.78737e-05	0.97164	1.59291	0.308135	lncRNA	PLAC4	placenta enriched 4 [Source:HGNC Symbol;Acc:HGNC:14616]
ENSG00000269896	21.1558	-0.603219	0.128983	-4.67674	2.91467e-06	4.76065e-05	1.4912	-0.585436	0.122532	transcribed_processed_pseudogene	NA	small nuclear ribonucleoprotein N (SNRPN) pseudogene
ENSG00000169231	165.245	0.39339	0.0841192	4.67658	2.91699e-06	4.92114e-05	1.4288	0.388603	0.0822386	protein_coding	THBS3	thrombospondin 3 [Source:HGNC Symbol;Acc:HGNC:11787]
ENSG00000061337	35.4338	0.890538	0.190475	4.67536	2.93434e-06	4.78564e-05	1.4912	0.837929	0.172306	protein_coding	LZTS1	leucine zipper tumor suppressor 1 [Source:HGNC Symbol;Acc:HGNC:13861]
ENSG00000165409	11.8709	1.2179	0.260519	4.67488	2.94131e-06	4.89173e-05	1.46124	1.20802	0.220794	protein_coding	TSHR	thyroid stimulating hormone receptor [Source:HGNC Symbol;Acc:HGNC:12373]
ENSG00000165949	11731.2	0.681627	0.145842	4.67373	2.95777e-06	4.37447e-05	1.67178	0.656144	0.136876	protein_coding	IFI27	interferon alpha inducible protein 27 [Source:HGNC Symbol;Acc:HGNC:5397]
ENSG00000089006	2371.88	-0.23312	0.0498871	-4.67295	2.96901e-06	4.40473e-05	1.66409	-0.232084	0.0494774	protein_coding	SNX5	sorting nexin 5 [Source:HGNC Symbol;Acc:HGNC:14969]
ENSG00000167767	43.8081	1.53763	0.329108	4.6721	2.98139e-06	4.37368e-05	1.68671	1.28064	0.258891	protein_coding	KRT80	keratin 80 [Source:HGNC Symbol;Acc:HGNC:27056]
ENSG00000157014	1284.94	-0.162112	0.0347092	-4.67058	3.00347e-06	4.90236e-05	1.48724	-0.161639	0.0345698	protein_coding	TATDN2	TatD DNase domain containing 2 [Source:HGNC Symbol;Acc:HGNC:28988]
ENSG00000166598	19385.7	0.466178	0.0998399	4.66925	3.02295e-06	4.27149e-05	1.76182	0.461856	0.0967362	protein_coding	HSP90B1	heat shock protein 90 beta family member 1 [Source:HGNC Symbol;Acc:HGNC:12028]
ENSG00000227500	1206.63	0.201831	0.043234	4.66835	3.03628e-06	4.92114e-05	1.48724	0.199904	0.0429665	protein_coding	SCAMP4	secretory carrier membrane protein 4 [Source:HGNC Symbol;Acc:HGNC:30385]
ENSG00000197782	332.792	-0.262537	0.0562461	-4.66765	3.04668e-06	5.57037e-05	1.29639	-0.260105	0.0556621	protein_coding	ZNF780A	zinc finger protein 780A [Source:HGNC Symbol;Acc:HGNC:27603]
ENSG00000225523	145.316	1.37965	0.29565	4.66651	3.06362e-06	5.52889e-05	1.31529	1.28618	0.241005	IG_V_gene	IGKV6D-21	immunoglobulin kappa variable 6D-21 (non-functional) [Source:HGNC Symbol;Acc:HGNC:5837]
ENSG00000115221	869.215	0.588775	0.126261	4.66317	3.11383e-06	4.16693e-05	1.86887	0.553886	0.120241	protein_coding	ITGB6	integrin subunit beta 6 [Source:HGNC Symbol;Acc:HGNC:6161]
ENSG00000166265	198.829	0.762683	0.163559	4.66304	3.11578e-06	4.98491e-05	1.50443	0.765192	0.151371	protein_coding	CYYR1	cysteine and tyrosine rich 1 [Source:HGNC Symbol;Acc:HGNC:16274]
ENSG00000078403	365.035	-0.250671	0.0537614	-4.66265	3.12158e-06	5.19501e-05	1.4378	-0.248596	0.0532507	protein_coding	MLLT10	MLLT10 histone lysine methyltransferase DOT1L cofactor [Source:HGNC Symbol;Acc:HGNC:16063]
ENSG00000272636	319.914	1.10529	0.237059	4.66252	3.12358e-06	4.92114e-05	1.53435	1.0386	0.205123	protein_coding	DOC2B	double C2 domain beta [Source:HGNC Symbol;Acc:HGNC:2986]
ENSG00000272150	34.6699	-0.706151	0.151453	-4.6625	3.12397e-06	5.06243e-05	1.48129	-0.692603	0.141465	transcribed_unprocessed_pseudogene	NBPF25P	NBPF member 25, pseudogene [Source:HGNC Symbol;Acc:HGNC:45046]
ENSG00000013375	1215.24	0.33002	0.0707874	4.66213	3.12958e-06	4.96675e-05	1.51774	0.325525	0.0696413	protein_coding	PGM3	phosphoglucomutase 3 [Source:HGNC Symbol;Acc:HGNC:8907]
ENSG00000155816	13.9338	-1.3763	0.295358	-4.65976	3.16571e-06	5.09097e-05	1.4912	-1.25143	0.240638	protein_coding	FMN2	formin 2 [Source:HGNC Symbol;Acc:HGNC:14074]
ENSG00000184232	2958.87	-0.479308	0.102874	-4.65919	3.17455e-06	4.71222e-05	1.64588	-0.477733	0.0994923	protein_coding	OAF	out at first homolog [Source:HGNC Symbol;Acc:HGNC:28752]
ENSG00000149573	1040.65	0.485391	0.104213	4.65767	3.19803e-06	5.01562e-05	1.53356	0.465722	0.100709	protein_coding	MPZL2	myelin protein zero like 2 [Source:HGNC Symbol;Acc:HGNC:3496]
ENSG00000145391	1267.05	0.504459	0.108316	4.65731	3.20375e-06	5.03135e-05	1.53037	0.501393	0.104406	protein_coding	SETD7	SET domain containing 7, histone lysine methyltransferase [Source:HGNC Symbol;Acc:HGNC:30412]
ENSG00000230006	76.4903	0.963671	0.206943	4.65669	3.21333e-06	5.33365e-05	1.43633	0.937224	0.184387	transcribed_unprocessed_pseudogene	ANKRD36BP2	ankyrin repeat domain 36B pseudogene 2 [Source:HGNC Symbol;Acc:HGNC:33607]
ENSG00000044012	3046.37	-1.44961	0.31131	-4.65647	3.21679e-06	4.71883e-05	1.66409	-1.25371	0.249658	protein_coding	GUCA2B	guanylate cyclase activator 2B [Source:HGNC Symbol;Acc:HGNC:4683]
ENSG00000072110	3231.22	0.41333	0.0887785	4.65575	3.22809e-06	4.42732e-05	1.79794	0.410546	0.0865639	protein_coding	ACTN1	actinin alpha 1 [Source:HGNC Symbol;Acc:HGNC:163]
ENSG00000130270	10.4531	0.815087	0.175159	4.6534	3.265e-06	4.72177e-05	1.68671	0.796464	0.161014	protein_coding	ATP8B3	ATPase phospholipid transporting 8B3 [Source:HGNC Symbol;Acc:HGNC:13535]
ENSG00000150048	39.3576	0.828531	0.178085	4.65244	3.28032e-06	4.9045e-05	1.62095	0.823662	0.162943	protein_coding	CLEC1A	C-type lectin domain family 1 member A [Source:HGNC Symbol;Acc:HGNC:24355]
ENSG00000152684	388.495	0.25649	0.055202	4.6464	3.37784e-06	6.0001e-05	1.3181	0.255471	0.0546525	protein_coding	PELO	pelota mRNA surveillance and ribosome rescue factor [Source:HGNC Symbol;Acc:HGNC:8829]
ENSG00000161921	1866.27	0.489704	0.105414	4.64553	3.39198e-06	4.92114e-05	1.66409	0.479712	0.101792	protein_coding	CXCL16	C-X-C motif chemokine ligand 16 [Source:HGNC Symbol;Acc:HGNC:16642]
ENSG00000204261	339.398	0.538449	0.115908	4.64546	3.39313e-06	5.28e-05	1.53435	0.532955	0.111181	lncRNA	PSMB8-AS1	PSMB8 antisense RNA 1 (head to head) [Source:HGNC Symbol;Acc:HGNC:39758]
ENSG00000100427	12.7429	1.6636	0.35818	4.64459	3.4076e-06	4.90236e-05	1.68671	1.42358	0.272492	protein_coding	MLC1	modulator of VRAC current 1 [Source:HGNC Symbol;Acc:HGNC:17082]
ENSG00000137462	271.255	1.08245	0.233181	4.64209	3.44901e-06	5.35131e-05	1.53435	1.04436	0.202547	protein_coding	TLR2	toll like receptor 2 [Source:HGNC Symbol;Acc:HGNC:11848]
ENSG00000084636	426.268	0.586609	0.126379	4.64168	3.45594e-06	5.35816e-05	1.53435	0.57409	0.120349	protein_coding	COL16A1	collagen type XVI alpha 1 chain [Source:HGNC Symbol;Acc:HGNC:2193]
ENSG00000118804	994.671	-0.728258	0.157003	-4.63849	3.50962e-06	4.61182e-05	1.86887	-0.706406	0.146045	protein_coding	STBD1	starch binding domain 1 [Source:HGNC Symbol;Acc:HGNC:24854]
ENSG00000198453	72.4579	-0.415673	0.0896291	-4.6377	3.52311e-06	5.9692e-05	1.3829	-0.398369	0.0873375	protein_coding	ZNF568	zinc finger protein 568 [Source:HGNC Symbol;Acc:HGNC:25392]
ENSG00000083720	843.745	0.356411	0.076857	4.63733	3.52944e-06	4.66987e-05	1.85188	0.355742	0.0754014	protein_coding	OXCT1	3-oxoacid CoA-transferase 1 [Source:HGNC Symbol;Acc:HGNC:8527]
ENSG00000254802	15.3749	1.01457	0.218785	4.6373	3.52998e-06	5.6402e-05	1.48129	0.934036	0.192919	lncRNA	NA	novel transcript
ENSG00000136295	3032.98	0.441376	0.0951927	4.63666	3.54076e-06	5.0988e-05	1.66409	0.433353	0.0924853	protein_coding	TTYH3	tweety family member 3 [Source:HGNC Symbol;Acc:HGNC:22222]
ENSG00000205089	209.952	0.378875	0.0817221	4.63613	3.54985e-06	4.06346e-05	2.19658	0.374285	0.07999	protein_coding	CCNI2	cyclin I family member 2 [Source:HGNC Symbol;Acc:HGNC:33869]
ENSG00000121753	159.678	0.643062	0.138717	4.63579	3.55575e-06	6.05403e-05	1.3683	0.607562	0.130911	protein_coding	ADGRB2	adhesion G protein-coupled receptor B2 [Source:HGNC Symbol;Acc:HGNC:944]
ENSG00000099866	294.798	1.01126	0.21815	4.63563	3.55854e-06	5.83247e-05	1.4378	0.974681	0.19223	protein_coding	MADCAM1	mucosal vascular addressin cell adhesion molecule 1 [Source:HGNC Symbol;Acc:HGNC:6765]
ENSG00000125534	8318.52	-0.497015	0.107245	-4.63438	3.58001e-06	4.91988e-05	1.76182	-0.490148	0.10344	protein_coding	PPDPF	pancreatic progenitor cell differentiation and proliferation factor [Source:HGNC Symbol;Acc:HGNC:16142]
ENSG00000107731	1009.91	-0.57319	0.123695	-4.63392	3.58805e-06	4.78564e-05	1.82342	-0.563547	0.118006	protein_coding	UNC5B	unc-5 netrin receptor B [Source:HGNC Symbol;Acc:HGNC:12568]
ENSG00000101447	298.105	0.473573	0.102217	4.63303	3.6035e-06	6.11947e-05	1.36697	0.462914	0.0989084	protein_coding	FAM83D	family with sequence similarity 83 member D [Source:HGNC Symbol;Acc:HGNC:16122]
ENSG00000185361	552.3	0.304337	0.0657014	4.63212	3.6194e-06	6.01058e-05	1.40788	0.303028	0.0647819	protein_coding	TNFAIP8L1	TNF alpha induced protein 8 like 1 [Source:HGNC Symbol;Acc:HGNC:28279]
ENSG00000146521	36.8384	-0.788536	0.170269	-4.63111	3.63703e-06	5.34544e-05	1.62095	-0.767209	0.156539	lncRNA	LINC01558	long intergenic non-protein coding RNA 1558 [Source:HGNC Symbol;Acc:HGNC:21235]
ENSG00000174939	40.461	0.599305	0.129435	4.63016	3.65384e-06	6.23835e-05	1.35773	0.583187	0.123057	protein_coding	ASPHD1	aspartate beta-hydroxylase domain containing 1 [Source:HGNC Symbol;Acc:HGNC:27380]
ENSG00000103355	22.3991	1.06776	0.230722	4.62788	3.6942e-06	6.29385e-05	1.35773	0.943081	0.20096	protein_coding	PRSS33	serine protease 33 [Source:HGNC Symbol;Acc:HGNC:30405]
ENSG00000236914	21.4834	-0.534113	0.115415	-4.62777	3.6963e-06	5.23601e-05	1.68671	-0.523323	0.110601	lncRNA	LINC01852	long intergenic non-protein coding RNA 1852 [Source:HGNC Symbol;Acc:HGNC:52668]
ENSG00000181191	301.457	0.377375	0.0815508	4.62748	3.70136e-06	4.20774e-05	2.19658	0.379197	0.0798269	protein_coding	PJA1	praja ring finger ubiquitin ligase 1 [Source:HGNC Symbol;Acc:HGNC:16648]
ENSG00000123213	602.669	-0.374897	0.0810197	-4.62724	3.70578e-06	6.01737e-05	1.4378	-0.373012	0.0793185	protein_coding	NLN	neurolysin [Source:HGNC Symbol;Acc:HGNC:16058]
ENSG00000175426	477.836	1.05182	0.227339	4.62664	3.71647e-06	5.9003e-05	1.48008	0.962417	0.19857	protein_coding	PCSK1	proprotein convertase subtilisin/kexin type 1 [Source:HGNC Symbol;Acc:HGNC:8743]
ENSG00000211659	1466.7	1.16861	0.252633	4.62574	3.73265e-06	5.76275e-05	1.5275	1.17251	0.215251	IG_V_gene	IGLV3-25	immunoglobulin lambda variable 3-25 [Source:HGNC Symbol;Acc:HGNC:5908]
ENSG00000144057	24.2587	-1.63842	0.354198	-4.62571	3.73317e-06	5.28052e-05	1.68671	-1.30628	0.270826	protein_coding	ST6GAL2	ST6 beta-galactoside alpha-2,6-sialyltransferase 2 [Source:HGNC Symbol;Acc:HGNC:10861]
ENSG00000211973	595.013	1.51433	0.327501	4.6239	3.76597e-06	6.40846e-05	1.35551	1.48176	0.258131	IG_V_gene	IGHV1-69	immunoglobulin heavy variable 1-69 [Source:HGNC Symbol;Acc:HGNC:5558]
ENSG00000105048	6.45802	1.22729	0.26544	4.62362	3.77107e-06	5.71418e-05	1.56084	1.07546	0.223188	protein_coding	TNNT1	troponin T1, slow skeletal type [Source:HGNC Symbol;Acc:HGNC:11948]
ENSG00000150510	38.5423	0.991573	0.214468	4.62341	3.77479e-06	6.40846e-05	1.35773	0.952351	0.189801	protein_coding	FAM124A	family with sequence similarity 124 member A [Source:HGNC Symbol;Acc:HGNC:26413]
ENSG00000231133	4.73433	1.39853	0.302498	4.62328	3.77712e-06	5.71634e-05	1.56084	1.12917	0.244313	lncRNA	HAR1B	highly accelerated region 1B [Source:HGNC Symbol;Acc:HGNC:33118]
ENSG00000161040	5.25473	1.04838	0.226766	4.62316	3.77932e-06	7.02349e-05	1.2146	0.936239	0.198701	protein_coding	FBXL13	F-box and leucine rich repeat protein 13 [Source:HGNC Symbol;Acc:HGNC:21658]
ENSG00000262823	37.0609	0.56884	0.12306	4.62248	3.79179e-06	5.96639e-05	1.4912	0.549849	0.117536	lncRNA	NA	novel transcript, antisense to SPNS3
ENSG00000188283	205.191	-0.305982	0.0662047	-4.62177	3.80488e-06	6.70201e-05	1.29639	-0.302243	0.0652604	protein_coding	ZNF383	zinc finger protein 383 [Source:HGNC Symbol;Acc:HGNC:18609]
ENSG00000141404	157.543	-0.543477	0.11762	-4.62061	3.82611e-06	6.65352e-05	1.31529	-0.516014	0.112674	protein_coding	GNAL	G protein subunit alpha L [Source:HGNC Symbol;Acc:HGNC:4388]
ENSG00000147408	166.339	0.967079	0.209372	4.61895	3.85689e-06	6.47613e-05	1.36697	0.959418	0.186056	protein_coding	CSGALNACT1	chondroitin sulfate N-acetylgalactosaminyltransferase 1 [Source:HGNC Symbol;Acc:HGNC:24290]
ENSG00000169247	38.4919	0.796808	0.172524	4.61852	3.86486e-06	6.06539e-05	1.48129	0.768634	0.158621	protein_coding	SH3TC2	SH3 domain and tetratricopeptide repeats 2 [Source:HGNC Symbol;Acc:HGNC:29427]
ENSG00000077044	1521.05	-0.406901	0.0881094	-4.61814	3.87202e-06	5.9003e-05	1.54232	-0.401727	0.0859408	protein_coding	DGKD	diacylglycerol kinase delta [Source:HGNC Symbol;Acc:HGNC:2851]
ENSG00000123685	46.1122	1.02049	0.220976	4.61808	3.87314e-06	6.05403e-05	1.4912	0.972176	0.194305	protein_coding	BATF3	basic leucine zipper ATF-like transcription factor 3 [Source:HGNC Symbol;Acc:HGNC:28915]
ENSG00000115419	3573.93	-0.490955	0.106377	-4.61524	3.92639e-06	5.57037e-05	1.67178	-0.486182	0.102658	protein_coding	GLS	glutaminase [Source:HGNC Symbol;Acc:HGNC:4331]
ENSG00000151135	1050.3	0.343126	0.0743613	4.6143	3.94415e-06	5.17958e-05	1.82342	0.341302	0.0730386	protein_coding	TMEM263	transmembrane protein 263 [Source:HGNC Symbol;Acc:HGNC:28281]
ENSG00000149929	431.953	-0.211112	0.0457664	-4.61282	3.97242e-06	6.3819e-05	1.4378	-0.210277	0.0454488	protein_coding	HIRIP3	HIRA interacting protein 3 [Source:HGNC Symbol;Acc:HGNC:4917]
ENSG00000179222	2538.33	0.309306	0.0670615	4.61227	3.98298e-06	5.71634e-05	1.64555	0.306035	0.0660826	protein_coding	MAGED1	MAGE family member D1 [Source:HGNC Symbol;Acc:HGNC:6813]
ENSG00000131620	373.694	0.854442	0.185273	4.6118	3.99191e-06	6.88006e-05	1.3181	0.72747	0.168249	protein_coding	ANO1	anoctamin 1 [Source:HGNC Symbol;Acc:HGNC:21625]
ENSG00000162614	248.902	0.684407	0.148407	4.61169	3.99407e-06	6.40846e-05	1.4378	0.667727	0.139025	protein_coding	NEXN	nexilin F-actin binding protein [Source:HGNC Symbol;Acc:HGNC:29557]
ENSG00000178585	802.239	0.303541	0.0658242	4.61139	3.99976e-06	6.06539e-05	1.53356	0.298846	0.0648982	protein_coding	CTNNBIP1	catenin beta interacting protein 1 [Source:HGNC Symbol;Acc:HGNC:16913]
ENSG00000112763	471.277	0.246376	0.0534887	4.60614	4.1021e-06	6.53937e-05	1.4378	0.245206	0.0529884	protein_coding	BTN2A1	butyrophilin subfamily 2 member A1 [Source:HGNC Symbol;Acc:HGNC:1136]
ENSG00000103876	371.595	-0.426867	0.0927194	-4.60385	4.14742e-06	6.60234e-05	1.4378	-0.425455	0.0902035	protein_coding	FAH	fumarylacetoacetate hydrolase [Source:HGNC Symbol;Acc:HGNC:3579]
ENSG00000115594	1308.22	0.652728	0.141783	4.60372	4.15014e-06	6.32073e-05	1.51774	0.647996	0.133488	protein_coding	IL1R1	interleukin 1 receptor type 1 [Source:HGNC Symbol;Acc:HGNC:5993]
ENSG00000273272	12.0837	1.47735	0.320962	4.60287	4.16698e-06	6.43199e-05	1.4912	1.39741	0.254732	lncRNA	NA	novel transcript
ENSG00000133106	1224.56	0.58661	0.12745	4.60266	4.17125e-06	6.45119e-05	1.48724	0.573331	0.121271	protein_coding	EPSTI1	epithelial stromal interaction 1 [Source:HGNC Symbol;Acc:HGNC:16465]
ENSG00000100311	172.01	0.770743	0.167468	4.60234	4.17771e-06	7.15472e-05	1.31529	0.757517	0.154478	protein_coding	PDGFB	platelet derived growth factor subunit B [Source:HGNC Symbol;Acc:HGNC:8800]
ENSG00000128965	90.9674	1.02854	0.223509	4.60178	4.18888e-06	6.88006e-05	1.3829	0.942257	0.195951	protein_coding	CHAC1	ChaC glutathione specific gamma-glutamylcyclotransferase 1 [Source:HGNC Symbol;Acc:HGNC:28680]
ENSG00000167037	65.7953	-0.598954	0.130163	-4.60156	4.19329e-06	6.88251e-05	1.3829	-0.586532	0.123585	protein_coding	SGSM1	small G protein signaling modulator 1 [Source:HGNC Symbol;Acc:HGNC:29410]
ENSG00000287119	4.94241	1.24476	0.27057	4.60053	4.21418e-06	6.01688e-05	1.63635	1.11494	0.226691	lncRNA	NA	novel transcript
ENSG00000078618	2211.25	0.199567	0.0434018	4.59812	4.26316e-06	6.04294e-05	1.64588	0.199461	0.0431313	protein_coding	NRDC	nardilysin convertase [Source:HGNC Symbol;Acc:HGNC:7995]
ENSG00000204131	86.1734	0.827633	0.18003	4.5972	4.28201e-06	6.84908e-05	1.423	0.803372	0.164332	protein_coding	NHSL2	NHS like 2 [Source:HGNC Symbol;Acc:HGNC:33737]
ENSG00000139405	753.552	-0.409127	0.0890104	-4.59639	4.29864e-06	6.98376e-05	1.3922	-0.406438	0.0867749	protein_coding	RITA1	RBPJ interacting and tubulin associated 1 [Source:HGNC Symbol;Acc:HGNC:25925]
ENSG00000178719	3204.11	0.45839	0.0997323	4.5962	4.30267e-06	5.62133e-05	1.81291	0.452217	0.0966387	protein_coding	GRINA	glutamate ionotropic receptor NMDA type subunit associated protein 1 [Source:HGNC Symbol;Acc:HGNC:4589]
ENSG00000179869	38.5598	0.897455	0.195309	4.59506	4.32634e-06	6.00119e-05	1.68671	0.835091	0.175933	protein_coding	ABCA13	ATP binding cassette subfamily A member 13 [Source:HGNC Symbol;Acc:HGNC:14638]
ENSG00000197937	168.76	-0.343563	0.0747865	-4.59391	4.35009e-06	7.15636e-05	1.3683	-0.336778	0.0734384	protein_coding	ZNF347	zinc finger protein 347 [Source:HGNC Symbol;Acc:HGNC:16447]
ENSG00000105514	620.094	0.394973	0.0860012	4.59264	4.37673e-06	7.02195e-05	1.40788	0.389867	0.0839845	protein_coding	RAB3D	RAB3D, member RAS oncogene family [Source:HGNC Symbol;Acc:HGNC:9779]
ENSG00000112473	4314.29	0.278821	0.0607153	4.59227	4.38447e-06	6.09251e-05	1.67178	0.275027	0.059984	protein_coding	SLC39A7	solute carrier family 39 member 7 [Source:HGNC Symbol;Acc:HGNC:4927]
ENSG00000187513	60.0526	1.14841	0.250077	4.59221	4.38576e-06	6.97613e-05	1.423	1.08855	0.213687	protein_coding	GJA4	gap junction protein alpha 4 [Source:HGNC Symbol;Acc:HGNC:4278]
ENSG00000174502	3.84591	3.17858	0.692237	4.59175	4.39544e-06	8.03941e-05	1.20334	1.67221	0.352826	protein_coding	SLC26A9	solute carrier family 26 member 9 [Source:HGNC Symbol;Acc:HGNC:14469]
ENSG00000108100	1897.73	-0.134934	0.0293866	-4.59169	4.39673e-06	6.14303e-05	1.6603	-0.134876	0.0293018	protein_coding	CCNY	cyclin Y [Source:HGNC Symbol;Acc:HGNC:23354]
ENSG00000149823	4569.48	-0.310601	0.0676503	-4.59127	4.40567e-06	5.73511e-05	1.81291	-0.308666	0.066645	protein_coding	VPS51	VPS51 subunit of GARP complex [Source:HGNC Symbol;Acc:HGNC:1172]
ENSG00000174837	115.404	0.776282	0.169106	4.59051	4.42173e-06	6.70201e-05	1.50443	0.759923	0.155787	protein_coding	ADGRE1	adhesion G protein-coupled receptor E1 [Source:HGNC Symbol;Acc:HGNC:3336]
ENSG00000117122	91.9953	0.958566	0.208849	4.58975	4.43781e-06	6.98376e-05	1.43633	0.91225	0.18569	protein_coding	MFAP2	microfibril associated protein 2 [Source:HGNC Symbol;Acc:HGNC:7033]
ENSG00000282600	86.4122	1.16042	0.252877	4.58888	4.45633e-06	7.03146e-05	1.4288	1.26038	0.215492	IG_V_pseudogene	IGHV3-69-1	immunoglobulin heavy variable 3-69-1 (pseudogene) [Source:HGNC Symbol;Acc:HGNC:5631]
ENSG00000130935	826.705	-0.192058	0.0418538	-4.58878	4.45854e-06	6.51735e-05	1.56911	-0.191041	0.0416108	protein_coding	NOL11	nucleolar protein 11 [Source:HGNC Symbol;Acc:HGNC:24557]
ENSG00000168917	21.4868	0.951329	0.207374	4.58751	4.48569e-06	6.88006e-05	1.48129	0.923364	0.184957	protein_coding	SLC35G2	solute carrier family 35 member G2 [Source:HGNC Symbol;Acc:HGNC:28480]
ENSG00000099337	1195.68	0.340678	0.0742641	4.58738	4.48834e-06	6.70201e-05	1.5275	0.336639	0.0729459	protein_coding	KCNK6	potassium two pore domain channel subfamily K member 6 [Source:HGNC Symbol;Acc:HGNC:6281]
ENSG00000108262	1292.04	-0.198602	0.0432945	-4.58724	4.49147e-06	6.70201e-05	1.5275	-0.19863	0.0430251	protein_coding	GIT1	GIT ArfGAP 1 [Source:HGNC Symbol;Acc:HGNC:4272]
ENSG00000263639	53.5742	3.45316	0.753038	4.58564	4.52592e-06	7.18363e-05	1.41633	1.19057	0.357505	protein_coding	MSMB	microseminoprotein beta [Source:HGNC Symbol;Acc:HGNC:7372]
ENSG00000244300	15.93	1.26879	0.27673	4.58494	4.54114e-06	6.90251e-05	1.4912	1.15328	0.230309	lncRNA	GATA2-AS1	GATA2 antisense RNA 1 [Source:HGNC Symbol;Acc:HGNC:51108]
ENSG00000038427	664.02	0.895375	0.195293	4.58478	4.54456e-06	7.31944e-05	1.3922	0.873589	0.175781	protein_coding	VCAN	versican [Source:HGNC Symbol;Acc:HGNC:2464]
ENSG00000118705	6440.42	0.322342	0.0703077	4.58473	4.54563e-06	5.90025e-05	1.81291	0.319272	0.069183	protein_coding	RPN2	ribophorin II [Source:HGNC Symbol;Acc:HGNC:10382]
ENSG00000050030	18.8451	-1.15293	0.251518	-4.58389	4.56398e-06	6.93242e-05	1.4912	-1.00137	0.214398	protein_coding	NEXMIF	neurite extension and migration factor [Source:HGNC Symbol;Acc:HGNC:29433]
ENSG00000125246	453.169	-0.499051	0.108887	-4.58319	4.57945e-06	7.71951e-05	1.3181	-0.492686	0.104911	protein_coding	CLYBL	citrate lyase beta like [Source:HGNC Symbol;Acc:HGNC:18355]
ENSG00000131142	3270.17	1.64212	0.358296	4.58315	4.58028e-06	6.2714e-05	1.69061	1.15097	0.27248	protein_coding	CCL25	C-C motif chemokine ligand 25 [Source:HGNC Symbol;Acc:HGNC:10624]
ENSG00000134824	781.86	1.18677	0.259032	4.58156	4.61519e-06	5.94317e-05	1.82342	1.11339	0.219284	protein_coding	FADS2	fatty acid desaturase 2 [Source:HGNC Symbol;Acc:HGNC:3575]
ENSG00000124074	125.291	0.352742	0.076993	4.58149	4.61681e-06	7.51744e-05	1.3683	0.350145	0.0755423	protein_coding	ENKD1	enkurin domain containing 1 [Source:HGNC Symbol;Acc:HGNC:25246]
ENSG00000100196	1043.19	0.610705	0.133353	4.5796	4.65864e-06	5.87013e-05	1.86887	0.592302	0.126347	protein_coding	KDELR3	KDEL endoplasmic reticulum protein retention receptor 3 [Source:HGNC Symbol;Acc:HGNC:6306]
ENSG00000241244	305.989	1.32968	0.290371	4.57924	4.6666e-06	7.95485e-05	1.29639	1.3788	0.23808	IG_V_gene	IGKV1D-16	immunoglobulin kappa variable 1D-16 [Source:HGNC Symbol;Acc:HGNC:5748]
ENSG00000197111	10647.8	-0.219749	0.0479964	-4.57845	4.68436e-06	6.06539e-05	1.79794	-0.218841	0.0476311	protein_coding	PCBP2	poly(rC) binding protein 2 [Source:HGNC Symbol;Acc:HGNC:8648]
ENSG00000119471	1911.01	-0.321983	0.0703398	-4.57754	4.7048e-06	6.55407e-05	1.6442	-0.32305	0.0692131	protein_coding	HSDL2	hydroxysteroid dehydrogenase like 2 [Source:HGNC Symbol;Acc:HGNC:18572]
ENSG00000068615	41.8873	-0.696387	0.152175	-4.57624	4.7341e-06	7.18363e-05	1.48129	-0.649713	0.142039	protein_coding	REEP1	receptor accessory protein 1 [Source:HGNC Symbol;Acc:HGNC:25786]
ENSG00000267519	90.1009	0.953194	0.208357	4.57481	4.76645e-06	7.45277e-05	1.4288	0.864436	0.18533	lncRNA	NA	novel transcript
ENSG00000148735	893.419	0.728804	0.159318	4.57451	4.77338e-06	6.90003e-05	1.56911	0.679533	0.147927	protein_coding	PLEKHS1	pleckstrin homology domain containing S1 [Source:HGNC Symbol;Acc:HGNC:26285]
ENSG00000253998	81.7591	2.22773	0.486989	4.5745	4.77352e-06	7.51413e-05	1.41633	1.18831	0.320063	IG_V_pseudogene	IGKV2-29	immunoglobulin kappa variable 2-29 (gene/pseudogene) [Source:HGNC Symbol;Acc:HGNC:5784]
ENSG00000084734	5.25018	1.87701	0.410331	4.57437	4.7766e-06	8.58043e-05	1.20334	1.35302	0.293235	protein_coding	GCKR	glucokinase regulator [Source:HGNC Symbol;Acc:HGNC:4196]
ENSG00000280433	481.417	-0.452527	0.0989563	-4.573	4.80785e-06	7.46537e-05	1.4378	-0.448581	0.0959291	protein_coding	NA	novel protein, similar to trafficking protein particle complex 10 TRAPPC10
ENSG00000087494	20.2205	1.74189	0.38108	4.57092	4.8558e-06	7.43068e-05	1.46124	1.52533	0.282906	protein_coding	PTHLH	parathyroid hormone like hormone [Source:HGNC Symbol;Acc:HGNC:9607]
ENSG00000187094	25.8218	1.96338	0.429628	4.56995	4.87831e-06	7.94546e-05	1.35773	1.33019	0.300583	protein_coding	CCK	cholecystokinin [Source:HGNC Symbol;Acc:HGNC:1569]
ENSG00000116260	7857.56	0.576836	0.126254	4.56884	4.90442e-06	6.412e-05	1.76182	0.554621	0.120233	protein_coding	QSOX1	quiescin sulfhydryl oxidase 1 [Source:HGNC Symbol;Acc:HGNC:9756]
ENSG00000129667	505.003	0.632891	0.138526	4.56874	4.90669e-06	7.18363e-05	1.53435	0.630169	0.130751	protein_coding	RHBDF2	rhomboid 5 homolog 2 [Source:HGNC Symbol;Acc:HGNC:20788]
ENSG00000108381	251.029	-0.717729	0.157113	-4.56824	4.91844e-06	8.29638e-05	1.29639	-0.688398	0.146084	protein_coding	ASPA	aspartoacylase [Source:HGNC Symbol;Acc:HGNC:756]
ENSG00000256870	75.1877	1.42575	0.312224	4.56644	4.96066e-06	7.71948e-05	1.4288	1.41557	0.250221	protein_coding	SLC5A8	solute carrier family 5 member 8 [Source:HGNC Symbol;Acc:HGNC:19119]
ENSG00000254473	27.0456	-0.581563	0.127409	-4.56452	5.00638e-06	7.49012e-05	1.4912	-0.561536	0.121126	lncRNA	NA	novel transcript, antisense to UBQLN1
ENSG00000118523	1223.5	0.995796	0.218218	4.56331	5.03544e-06	7.53822e-05	1.48724	0.946062	0.19227	protein_coding	CCN2	cellular communication network factor 2 [Source:HGNC Symbol;Acc:HGNC:2500]
ENSG00000183607	215.444	3.01273	0.660273	4.56286	5.04613e-06	7.36751e-05	1.53435	1.40899	0.351478	protein_coding	GKN2	gastrokine 2 [Source:HGNC Symbol;Acc:HGNC:24588]
ENSG00000188373	3743.19	-1.0893	0.238862	-4.56036	5.10669e-06	6.47002e-05	1.81291	-0.965941	0.206301	protein_coding	C10orf99	chromosome 10 open reading frame 99 [Source:HGNC Symbol;Acc:HGNC:31428]
ENSG00000198844	93.6133	0.837026	0.183546	4.56032	5.10764e-06	7.96399e-05	1.41633	0.81887	0.167008	protein_coding	ARHGEF15	Rho guanine nucleotide exchange factor 15 [Source:HGNC Symbol;Acc:HGNC:15590]
ENSG00000231475	488.061	1.32833	0.291427	4.55801	5.16414e-06	7.74718e-05	1.48008	1.40797	0.238691	IG_V_gene	IGHV4-31	immunoglobulin heavy variable 4-31 [Source:HGNC Symbol;Acc:HGNC:5649]
ENSG00000151729	737.602	-0.368359	0.0808169	-4.55794	5.16584e-06	7.94546e-05	1.4378	-0.365068	0.0791273	protein_coding	SLC25A4	solute carrier family 25 member 4 [Source:HGNC Symbol;Acc:HGNC:10990]
ENSG00000139044	2190.76	0.708123	0.155395	4.55692	5.19095e-06	7.03146e-05	1.66409	0.643121	0.144741	protein_coding	B4GALNT3	beta-1,4-N-acetyl-galactosaminyltransferase 3 [Source:HGNC Symbol;Acc:HGNC:24137]
ENSG00000115607	60	1.03779	0.227755	4.55659	5.19918e-06	8.01968e-05	1.4288	0.95905	0.198951	protein_coding	IL18RAP	interleukin 18 receptor accessory protein [Source:HGNC Symbol;Acc:HGNC:5989]
ENSG00000144655	794.198	0.574187	0.126027	4.55608	5.21165e-06	6.4686e-05	1.85188	0.556541	0.120039	protein_coding	CSRNP1	cysteine and serine rich nuclear protein 1 [Source:HGNC Symbol;Acc:HGNC:14300]
ENSG00000133114	368.283	-0.191989	0.0421392	-4.55606	5.2121e-06	7.81383e-05	1.48008	-0.19139	0.0418913	protein_coding	GPALPP1	GPALPP motifs containing 1 [Source:HGNC Symbol;Acc:HGNC:20298]
ENSG00000103855	1010.2	0.462501	0.101516	4.55593	5.21544e-06	7.43068e-05	1.56911	0.454464	0.0982646	protein_coding	CD276	CD276 molecule [Source:HGNC Symbol;Acc:HGNC:19137]
ENSG00000122188	247.784	0.966967	0.212261	4.55555	5.22481e-06	8.33935e-05	1.36697	0.986911	0.188115	protein_coding	LAX1	lymphocyte transmembrane adaptor 1 [Source:HGNC Symbol;Acc:HGNC:26005]
ENSG00000163762	92.4369	0.733686	0.161075	4.55492	5.24052e-06	8.12721e-05	1.41633	0.72878	0.149417	protein_coding	TM4SF18	transmembrane 4 L six family member 18 [Source:HGNC Symbol;Acc:HGNC:25181]
ENSG00000086619	186.219	0.433086	0.0950851	4.55472	5.24546e-06	8.34745e-05	1.3683	0.430525	0.0924045	protein_coding	ERO1B	endoplasmic reticulum oxidoreductase 1 beta [Source:HGNC Symbol;Acc:HGNC:14355]
ENSG00000189077	2297.98	-0.561696	0.123402	-4.55174	5.32036e-06	7.26385e-05	1.6442	-0.550615	0.11775	protein_coding	TMEM120A	transmembrane protein 120A [Source:HGNC Symbol;Acc:HGNC:21697]
ENSG00000143627	317.259	-1.10634	0.243079	-4.55137	5.32983e-06	8.45613e-05	1.36697	-1.08184	0.208955	protein_coding	PKLR	pyruvate kinase L/R [Source:HGNC Symbol;Acc:HGNC:9020]
ENSG00000129128	3093.17	0.319114	0.07014	4.54968	5.37287e-06	7.31944e-05	1.64555	0.318916	0.0690236	protein_coding	SPCS3	signal peptidase complex subunit 3 [Source:HGNC Symbol;Acc:HGNC:26212]
ENSG00000197646	87.8797	0.939344	0.206471	4.54952	5.37684e-06	8.29638e-05	1.41633	0.917609	0.183997	protein_coding	PDCD1LG2	programmed cell death 1 ligand 2 [Source:HGNC Symbol;Acc:HGNC:18731]
ENSG00000211937	1599.17	1.08515	0.23854	4.54913	5.3867e-06	7.98784e-05	1.48724	1.10077	0.206096	IG_V_gene	IGHV2-5	immunoglobulin heavy variable 2-5 [Source:HGNC Symbol;Acc:HGNC:5576]
ENSG00000185246	298.316	-0.247455	0.0544018	-4.54864	5.39925e-06	8.23175e-05	1.4378	-0.245541	0.0538728	protein_coding	PRPF39	pre-mRNA processing factor 39 [Source:HGNC Symbol;Acc:HGNC:20314]
ENSG00000283422	10.0328	1.24064	0.272848	4.54702	5.44106e-06	8.03615e-05	1.4912	1.02718	0.227805	lncRNA	LINC02452	long intergenic non-protein coding RNA 2452 [Source:HGNC Symbol;Acc:HGNC:53384]
ENSG00000170017	858.634	0.418723	0.0920971	4.54653	5.45369e-06	6.66995e-05	1.86887	0.409261	0.0896375	protein_coding	ALCAM	activated leukocyte cell adhesion molecule [Source:HGNC Symbol;Acc:HGNC:400]
ENSG00000168658	32.2755	0.643881	0.141674	4.54481	5.49843e-06	8.10996e-05	1.4912	0.599581	0.133483	protein_coding	VWA3B	von Willebrand factor A domain containing 3B [Source:HGNC Symbol;Acc:HGNC:28385]
ENSG00000163823	337.545	0.907797	0.199905	4.54113	5.5954e-06	5.9692e-05	2.19658	0.906903	0.179189	protein_coding	CCR1	C-C motif chemokine receptor 1 [Source:HGNC Symbol;Acc:HGNC:1602]
ENSG00000122877	94.2566	1.14149	0.251392	4.54069	5.60704e-06	8.56317e-05	1.41633	1.08659	0.214508	protein_coding	EGR2	early growth response 2 [Source:HGNC Symbol;Acc:HGNC:3239]
ENSG00000126351	1753.36	-0.315759	0.0695463	-4.54027	5.61826e-06	7.60265e-05	1.6442	-0.315171	0.0684561	protein_coding	THRA	thyroid hormone receptor alpha [Source:HGNC Symbol;Acc:HGNC:11796]
ENSG00000277761	6.20176	1.55933	0.343504	4.53948	5.6392e-06	9.89423e-05	1.20334	1.45947	0.265926	protein_coding	NA	NA
ENSG00000111206	759.813	0.410655	0.0904663	4.53931	5.64388e-06	8.64718e-05	1.40788	0.403495	0.0881307	protein_coding	FOXM1	forkhead box M1 [Source:HGNC Symbol;Acc:HGNC:3818]
ENSG00000156345	166.206	-0.603568	0.132972	-4.53906	5.6505e-06	8.55988e-05	1.4288	-0.592744	0.126001	protein_coding	CDK20	cyclin dependent kinase 20 [Source:HGNC Symbol;Acc:HGNC:21420]
ENSG00000101098	19.0483	-1.58179	0.348544	-4.53827	5.6717e-06	8.34745e-05	1.48129	-1.33022	0.268169	protein_coding	RIMS4	regulating synaptic membrane exocytosis 4 [Source:HGNC Symbol;Acc:HGNC:16183]
ENSG00000184497	46.4132	0.843174	0.18587	4.53636	5.72329e-06	8.39631e-05	1.48129	0.810243	0.168825	protein_coding	TMEM255B	transmembrane protein 255B [Source:HGNC Symbol;Acc:HGNC:28297]
ENSG00000079215	90.7764	1.37567	0.303378	4.5345	5.77409e-06	8.97e-05	1.3829	1.28409	0.245391	protein_coding	SLC1A3	solute carrier family 1 member 3 [Source:HGNC Symbol;Acc:HGNC:10941]
ENSG00000185483	118.378	0.533132	0.117594	4.53366	5.79695e-06	9.39029e-05	1.31529	0.516092	0.11269	protein_coding	ROR1	receptor tyrosine kinase like orphan receptor 1 [Source:HGNC Symbol;Acc:HGNC:10256]
ENSG00000122679	250.291	0.910971	0.201031	4.53149	5.857e-06	8.76492e-05	1.4378	0.909674	0.180013	protein_coding	RAMP3	receptor activity modifying protein 3 [Source:HGNC Symbol;Acc:HGNC:9845]
ENSG00000162735	1355.65	-0.208459	0.0460054	-4.5312	5.86505e-06	8.34745e-05	1.53037	-0.208652	0.0456831	protein_coding	PEX19	peroxisomal biogenesis factor 19 [Source:HGNC Symbol;Acc:HGNC:9713]
ENSG00000064545	326.345	0.241864	0.0533911	4.53005	5.89694e-06	8.36307e-05	1.53435	0.240038	0.0528929	protein_coding	TMEM161A	transmembrane protein 161A [Source:HGNC Symbol;Acc:HGNC:26020]
ENSG00000070159	1661.48	-0.379136	0.0837125	-4.52903	5.92554e-06	8.41887e-05	1.5275	-0.379442	0.0818423	protein_coding	PTPN3	protein tyrosine phosphatase non-receptor type 3 [Source:HGNC Symbol;Acc:HGNC:9655]
ENSG00000101916	201.56	0.987432	0.218027	4.52894	5.9279e-06	6.25139e-05	2.19658	0.99218	0.192178	protein_coding	TLR8	toll like receptor 8 [Source:HGNC Symbol;Acc:HGNC:15632]
ENSG00000233392	0.986688	2.10196	0.464286	4.5273	5.97418e-06	0.000203911	0.539724	1.62278	0.316516	lncRNA	NA	novel transcript
ENSG00000128512	257.16	0.693231	0.153223	4.52433	6.05881e-06	8.55274e-05	1.53435	0.686879	0.142991	protein_coding	DOCK4	dedicator of cytokinesis 4 [Source:HGNC Symbol;Acc:HGNC:19192]
ENSG00000155011	3.17347	2.39661	0.529875	4.52298	6.09751e-06	0.00026047	0.413972	1.46627	0.328558	protein_coding	DKK2	dickkopf WNT signaling pathway inhibitor 2 [Source:HGNC Symbol;Acc:HGNC:2892]
ENSG00000086475	1105.24	-0.169224	0.0374205	-4.52223	6.11901e-06	8.61359e-05	1.53356	-0.168788	0.0372461	protein_coding	SEPHS1	selenophosphate synthetase 1 [Source:HGNC Symbol;Acc:HGNC:19685]
ENSG00000119147	19.8446	-1.23539	0.273209	-4.5218	6.13166e-06	8.9991e-05	1.46124	-1.05238	0.227683	protein_coding	ECRG4	ECRG4 augurin precursor [Source:HGNC Symbol;Acc:HGNC:24642]
ENSG00000114850	3883.72	0.312583	0.0691702	4.51904	6.21208e-06	7.81837e-05	1.76182	0.311309	0.0680982	protein_coding	SSR3	signal sequence receptor subunit 3 [Source:HGNC Symbol;Acc:HGNC:11325]
ENSG00000223350	85.7458	1.35148	0.299067	4.51898	6.21379e-06	9.28401e-05	1.4288	1.3712	0.24305	IG_V_gene	IGLV9-49	immunoglobulin lambda variable 9-49 [Source:HGNC Symbol;Acc:HGNC:5933]
ENSG00000130300	2329.46	0.791684	0.175194	4.5189	6.21622e-06	8.21272e-05	1.6603	0.785401	0.16051	protein_coding	PLVAP	plasmalemma vesicle associated protein [Source:HGNC Symbol;Acc:HGNC:13635]
ENSG00000167695	467.483	0.487898	0.107986	4.51818	6.23745e-06	9.9717e-05	1.3181	0.472077	0.104111	protein_coding	TLCD3A	TLC domain containing 3A [Source:HGNC Symbol;Acc:HGNC:29646]
ENSG00000196839	174.588	0.725659	0.16062	4.51786	6.24672e-06	9.32101e-05	1.4288	0.719225	0.148998	protein_coding	ADA	adenosine deaminase [Source:HGNC Symbol;Acc:HGNC:186]
ENSG00000259985	40.2497	-0.479863	0.106222	-4.51754	6.25623e-06	8.9991e-05	1.4912	-0.47828	0.102463	lncRNA	NA	novel transcript, antisense to B4GALT6
ENSG00000040341	1111.92	-0.383549	0.0849258	-4.51628	6.2936e-06	8.64718e-05	1.56911	-0.378263	0.0829756	protein_coding	STAU2	staufen double-stranded RNA binding protein 2 [Source:HGNC Symbol;Acc:HGNC:11371]
ENSG00000211640	629.053	1.18431	0.262257	4.51582	6.3072e-06	8.28851e-05	1.66604	1.30033	0.221311	IG_V_gene	IGLV6-57	immunoglobulin lambda variable 6-57 [Source:HGNC Symbol;Acc:HGNC:5927]
ENSG00000141098	630.402	-0.23043	0.0510572	-4.51318	6.38634e-06	9.9408e-05	1.35551	-0.229412	0.0506185	protein_coding	GFOD2	glucose-fructose oxidoreductase domain containing 2 [Source:HGNC Symbol;Acc:HGNC:28159]
ENSG00000198133	853.045	0.413054	0.0915349	4.51253	6.4059e-06	8.97e-05	1.53356	0.400735	0.0891168	protein_coding	TMEM229B	transmembrane protein 229B [Source:HGNC Symbol;Acc:HGNC:20130]
ENSG00000162430	1931.73	0.291127	0.0645429	4.51059	6.46462e-06	8.51284e-05	1.64588	0.288437	0.0636682	protein_coding	SELENON	selenoprotein N [Source:HGNC Symbol;Acc:HGNC:15999]
ENSG00000166454	1539.95	-0.152436	0.0338002	-4.50992	6.48533e-06	9.07627e-05	1.53037	-0.152271	0.0336715	protein_coding	ATMIN	ATM interactor [Source:HGNC Symbol;Acc:HGNC:29034]
ENSG00000183117	5.98767	-1.16872	0.259185	-4.50921	6.50682e-06	8.58979e-05	1.63635	-1.08465	0.218911	protein_coding	CSMD1	CUB and Sushi multiple domains 1 [Source:HGNC Symbol;Acc:HGNC:14026]
ENSG00000171291	107.762	-0.590955	0.131085	-4.50818	6.53871e-06	9.28401e-05	1.50443	-0.565323	0.124385	protein_coding	ZNF439	zinc finger protein 439 [Source:HGNC Symbol;Acc:HGNC:20873]
ENSG00000087303	279.374	0.708283	0.157176	4.50632	6.5963e-06	0.00010626	1.29639	0.685775	0.146212	protein_coding	NID2	nidogen 2 [Source:HGNC Symbol;Acc:HGNC:13389]
ENSG00000087338	1026.46	-0.289125	0.0641618	-4.50618	6.60048e-06	7.89246e-05	1.85188	-0.288192	0.063301	protein_coding	GMCL1	germ cell-less 1, spermatogenesis associated [Source:HGNC Symbol;Acc:HGNC:23843]
ENSG00000177989	188.705	0.68069	0.151084	4.50536	6.62596e-06	0.000105542	1.31529	0.668218	0.14123	protein_coding	ODF3B	outer dense fiber of sperm tails 3B [Source:HGNC Symbol;Acc:HGNC:34388]
ENSG00000113721	813.021	0.866956	0.192432	4.50527	6.62888e-06	7.85973e-05	1.86887	0.844176	0.17365	protein_coding	PDGFRB	platelet derived growth factor receptor beta [Source:HGNC Symbol;Acc:HGNC:8804]
ENSG00000274370	12.9941	-0.726702	0.161302	-4.50522	6.63056e-06	9.63641e-05	1.46124	-0.693132	0.149229	lncRNA	NA	novel transcript
ENSG00000169330	10.885	0.823594	0.182824	4.50485	6.6419e-06	9.4836e-05	1.4912	0.786851	0.166926	protein_coding	MINAR1	membrane integral NOTCH2 associated receptor 1 [Source:HGNC Symbol;Acc:HGNC:29172]
ENSG00000100504	731.58	0.679307	0.150838	4.50354	6.68311e-06	9.83412e-05	1.4378	0.647605	0.141021	protein_coding	PYGL	glycogen phosphorylase L [Source:HGNC Symbol;Acc:HGNC:9725]
ENSG00000134057	821.705	0.4614	0.102468	4.50288	6.70373e-06	7.98784e-05	1.85188	0.456656	0.0991296	protein_coding	CCNB1	cyclin B1 [Source:HGNC Symbol;Acc:HGNC:1579]
ENSG00000078967	353.586	-0.330033	0.0733128	-4.50171	6.74073e-06	9.71762e-05	1.47215	-0.326447	0.0720389	protein_coding	UBE2D4	ubiquitin conjugating enzyme E2 D4 (putative) [Source:HGNC Symbol;Acc:HGNC:21647]
ENSG00000100258	1706.98	0.23768	0.0527989	4.50161	6.74395e-06	9.63612e-05	1.48724	0.235041	0.0523146	protein_coding	LMF2	lipase maturation factor 2 [Source:HGNC Symbol;Acc:HGNC:25096]
ENSG00000111799	979.088	1.15479	0.256609	4.5002	6.78903e-06	8.1726e-05	1.82342	1.01493	0.217764	protein_coding	COL12A1	collagen type XII alpha 1 chain [Source:HGNC Symbol;Acc:HGNC:2188]
ENSG00000227733	6.23957	-1.11208	0.247144	-4.49971	6.80457e-06	0.000116614	1.1934	-0.952462	0.210868	lncRNA	NA	novel transcript
ENSG00000155265	88.9317	0.704222	0.156519	4.49928	6.81833e-06	0.000101248	1.41633	0.67178	0.145698	protein_coding	GOLGA7B	golgin A7 family member B [Source:HGNC Symbol;Acc:HGNC:31668]
ENSG00000141526	2698.85	0.549752	0.122211	4.4984	6.84673e-06	8.9448e-05	1.64588	0.532116	0.116713	protein_coding	SLC16A3	solute carrier family 16 member 3 [Source:HGNC Symbol;Acc:HGNC:10924]
ENSG00000272414	944.953	-0.720626	0.160213	-4.49793	6.86181e-06	9.52078e-05	1.53356	-0.697012	0.14864	protein_coding	FAM47E-STBD1	FAM47E-STBD1 readthrough [Source:HGNC Symbol;Acc:HGNC:44667]
ENSG00000229950	1.86108	2.13349	0.474408	4.49716	6.88671e-06	0.000140729	0.97164	1.40757	0.313844	lncRNA	TFAP2A-AS1	TFAP2A antisense RNA 1 [Source:HGNC Symbol;Acc:HGNC:40579]
ENSG00000133818	1289.42	-0.430157	0.0956716	-4.49619	6.91834e-06	9.83412e-05	1.48724	-0.427398	0.0929226	protein_coding	RRAS2	RAS related 2 [Source:HGNC Symbol;Acc:HGNC:17271]
ENSG00000184584	939.791	0.53283	0.118512	4.496	6.92427e-06	8.29638e-05	1.82342	0.532581	0.113473	protein_coding	STING1	stimulator of interferon response cGAMP interactor 1 [Source:HGNC Symbol;Acc:HGNC:27962]
ENSG00000136770	1114.45	0.265007	0.0589522	4.49528	6.94793e-06	9.63398e-05	1.53356	0.263159	0.0582827	protein_coding	DNAJC1	DnaJ heat shock protein family (Hsp40) member C1 [Source:HGNC Symbol;Acc:HGNC:20090]
ENSG00000117308	2140.08	0.427095	0.095013	4.49512	6.95292e-06	9.05372e-05	1.64588	0.411868	0.0923204	protein_coding	GALE	UDP-galactose-4-epimerase [Source:HGNC Symbol;Acc:HGNC:4116]
ENSG00000127328	803.784	-0.283198	0.0630262	-4.49334	7.01158e-06	8.28851e-05	1.85188	-0.282715	0.0622093	protein_coding	RAB3IP	RAB3A interacting protein [Source:HGNC Symbol;Acc:HGNC:16508]
ENSG00000233041	47843.8	-0.804348	0.179011	-4.49328	7.01337e-06	8.40127e-05	1.81291	-0.766907	0.163462	protein_coding	PHGR1	proline, histidine and glycine rich 1 [Source:HGNC Symbol;Acc:HGNC:37226]
ENSG00000181631	246.689	0.825676	0.183772	4.49293	7.02483e-06	0.000107059	1.36697	0.809363	0.167137	protein_coding	P2RY13	purinergic receptor P2Y13 [Source:HGNC Symbol;Acc:HGNC:4537]
ENSG00000153029	474.473	0.444505	0.0989592	4.4918	7.06245e-06	0.000100977	1.47215	0.44055	0.0959406	protein_coding	MR1	major histocompatibility complex, class I-related [Source:HGNC Symbol;Acc:HGNC:4975]
ENSG00000085276	1654.44	0.470616	0.104792	4.49096	7.09033e-06	9.83205e-05	1.5275	0.45569	0.101231	protein_coding	MECOM	MDS1 and EVI1 complex locus [Source:HGNC Symbol;Acc:HGNC:3498]
ENSG00000205659	216.193	0.335714	0.074758	4.49067	7.09998e-06	0.000103655	1.4378	0.332485	0.0734215	protein_coding	LIN52	lin-52 DREAM MuvB core complex component [Source:HGNC Symbol;Acc:HGNC:19856]
ENSG00000159403	3080.83	0.767686	0.171052	4.48804	7.18816e-06	9.31724e-05	1.64588	0.761675	0.15727	protein_coding	C1R	complement C1r [Source:HGNC Symbol;Acc:HGNC:1246]
ENSG00000117983	3245.86	1.70487	0.379913	4.48753	7.20547e-06	9.12236e-05	1.69061	1.18344	0.282717	protein_coding	MUC5B	mucin 5B, oligomeric mucus/gel-forming [Source:HGNC Symbol;Acc:HGNC:7516]
ENSG00000102010	121.161	-0.697199	0.155368	-4.48739	7.20999e-06	0.000109519	1.36697	-0.675329	0.144705	protein_coding	BMX	BMX non-receptor tyrosine kinase [Source:HGNC Symbol;Acc:HGNC:1079]
ENSG00000041353	875.378	0.518818	0.115626	4.48703	7.22239e-06	9.75587e-05	1.56911	0.491175	0.110921	protein_coding	RAB27B	RAB27B, member RAS oncogene family [Source:HGNC Symbol;Acc:HGNC:9767]
ENSG00000186188	714.904	0.803013	0.179001	4.48609	7.25432e-06	0.000105637	1.4378	0.74252	0.163459	protein_coding	FFAR4	free fatty acid receptor 4 [Source:HGNC Symbol;Acc:HGNC:19061]
ENSG00000256683	224.742	-0.29157	0.0649956	-4.48599	7.25746e-06	7.39647e-05	2.19658	-0.288894	0.0641008	protein_coding	ZNF350	zinc finger protein 350 [Source:HGNC Symbol;Acc:HGNC:16656]
ENSG00000213088	320.351	0.821924	0.183223	4.48592	7.26006e-06	0.00011504	1.29639	0.821445	0.166709	protein_coding	ACKR1	atypical chemokine receptor 1 (Duffy blood group) [Source:HGNC Symbol;Acc:HGNC:4035]
ENSG00000171241	195.344	0.606412	0.135221	4.4846	7.30503e-06	0.000110434	1.3683	0.606257	0.127964	protein_coding	SHCBP1	SHC binding and spindle associated 1 [Source:HGNC Symbol;Acc:HGNC:29547]
ENSG00000074800	19002.5	0.286775	0.0639519	4.48423	7.31767e-06	8.76303e-05	1.79794	0.284493	0.0630997	protein_coding	ENO1	enolase 1 [Source:HGNC Symbol;Acc:HGNC:3350]
ENSG00000243414	45.5138	0.954922	0.213006	4.48306	7.35787e-06	0.000104199	1.48129	0.917658	0.188715	protein_coding	TICAM2	toll like receptor adaptor molecule 2 [Source:HGNC Symbol;Acc:HGNC:21354]
ENSG00000197050	129.86	-0.281824	0.0629011	-4.48043	7.44927e-06	0.000112439	1.36697	-0.277409	0.0620884	protein_coding	ZNF420	zinc finger protein 420 [Source:HGNC Symbol;Acc:HGNC:20649]
ENSG00000164867	173.677	0.846801	0.189003	4.48035	7.45208e-06	0.000116094	1.31529	0.809782	0.171105	protein_coding	NOS3	nitric oxide synthase 3 [Source:HGNC Symbol;Acc:HGNC:7876]
ENSG00000130226	7.0063	-1.33405	0.297806	-4.47959	7.47879e-06	0.000124915	1.2146	-1.10705	0.241524	protein_coding	DPP6	dipeptidyl peptidase like 6 [Source:HGNC Symbol;Acc:HGNC:3010]
ENSG00000163106	122.795	-0.741502	0.165652	-4.47626	7.59623e-06	0.000114257	1.3683	-0.70859	0.152977	protein_coding	HPGDS	hematopoietic prostaglandin D synthase [Source:HGNC Symbol;Acc:HGNC:17890]
ENSG00000227502	45.6248	-0.579827	0.12954	-4.47605	7.60365e-06	0.000107059	1.48129	-0.578297	0.123026	lncRNA	MROCKI	MARCKS cis regulating lncRNA promoter of cytokines and inflammation [Source:HGNC Symbol;Acc:HGNC:50323]
ENSG00000008438	8.61076	1.50746	0.3368	4.47582	7.6117e-06	9.83412e-05	1.63635	1.32322	0.262531	protein_coding	PGLYRP1	peptidoglycan recognition protein 1 [Source:HGNC Symbol;Acc:HGNC:8904]
ENSG00000185386	55.6873	0.833748	0.186296	4.4754	7.62687e-06	0.000110053	1.43633	0.820485	0.169133	protein_coding	MAPK11	mitogen-activated protein kinase 11 [Source:HGNC Symbol;Acc:HGNC:6873]
ENSG00000118162	95.8619	0.318897	0.0712607	4.47507	7.63851e-06	0.000111488	1.41633	0.314558	0.0701004	protein_coding	KPTN	kaptin, actin binding protein [Source:HGNC Symbol;Acc:HGNC:6404]
ENSG00000033170	1165.81	0.432952	0.0967585	4.47456	7.65683e-06	0.000107059	1.48724	0.430339	0.0939236	protein_coding	FUT8	fucosyltransferase 8 [Source:HGNC Symbol;Acc:HGNC:4019]
ENSG00000164008	166.939	-0.282435	0.0631268	-4.47409	7.67374e-06	0.000106454	1.50443	-0.280183	0.0623035	protein_coding	C1orf50	chromosome 1 open reading frame 50 [Source:HGNC Symbol;Acc:HGNC:28795]
ENSG00000214212	68.0124	0.977983	0.218652	4.47278	7.72093e-06	0.000114762	1.3829	0.938528	0.192634	protein_coding	C19orf38	chromosome 19 open reading frame 38 [Source:HGNC Symbol;Acc:HGNC:34073]
ENSG00000010704	311.177	0.316522	0.0707677	4.47268	7.72439e-06	0.000121405	1.29639	0.313181	0.0696278	protein_coding	HFE	homeostatic iron regulator [Source:HGNC Symbol;Acc:HGNC:4886]
ENSG00000168140	190.693	0.919273	0.205552	4.47221	7.74156e-06	0.000116077	1.3683	0.888979	0.183303	protein_coding	VASN	vasorin [Source:HGNC Symbol;Acc:HGNC:18517]
ENSG00000284428	35.2745	-0.531303	0.118814	-4.47173	7.75896e-06	0.000116804	1.35773	-0.520134	0.113708	lncRNA	NA	novel transcript
ENSG00000068137	158.468	0.468638	0.104817	4.471	7.78534e-06	0.000116441	1.3683	0.457086	0.10127	protein_coding	PLEKHH3	pleckstrin homology, MyTH4 and FERM domain containing H3 [Source:HGNC Symbol;Acc:HGNC:26105]
ENSG00000174442	404.699	0.292824	0.0654992	4.47065	7.79829e-06	0.000109922	1.47215	0.290472	0.0645902	protein_coding	ZWILCH	zwilch kinetochore protein [Source:HGNC Symbol;Acc:HGNC:25468]
ENSG00000004468	427	0.905924	0.20269	4.46951	7.84004e-06	0.000110301	1.47215	0.91742	0.181216	protein_coding	CD38	CD38 molecule [Source:HGNC Symbol;Acc:HGNC:1667]
ENSG00000101199	1106.03	0.207708	0.0464816	4.4686	7.8732e-06	0.000105189	1.56911	0.206409	0.0461501	protein_coding	ARFGAP1	ADP ribosylation factor GTPase activating protein 1 [Source:HGNC Symbol;Acc:HGNC:15852]
ENSG00000165943	569.662	-0.201154	0.045015	-4.46859	7.87365e-06	9.96509e-05	1.66604	-0.200815	0.0447128	protein_coding	MOAP1	modulator of apoptosis 1 [Source:HGNC Symbol;Acc:HGNC:16658]
ENSG00000099377	919.423	0.365795	0.0818654	4.46825	7.88618e-06	0.000107059	1.53356	0.362299	0.0801138	protein_coding	HSD3B7	hydroxy-delta-5-steroid dehydrogenase, 3 beta- and steroid delta-isomerase 7 [Source:HGNC Symbol;Acc:HGNC:18324]
ENSG00000147471	2216.03	-0.246711	0.0552179	-4.46795	7.89713e-06	0.000100977	1.64588	-0.246928	0.0546647	protein_coding	PLPBP	pyridoxal phosphate binding protein [Source:HGNC Symbol;Acc:HGNC:9457]
ENSG00000188176	8.27038	1.04576	0.234064	4.46786	7.9007e-06	0.000132903	1.1934	0.984013	0.203602	protein_coding	SMTNL2	smoothelin like 2 [Source:HGNC Symbol;Acc:HGNC:24764]
ENSG00000184574	789.107	-0.265451	0.0594181	-4.4675	7.9139e-06	9.27733e-05	1.82342	-0.265734	0.0587312	protein_coding	LPAR5	lysophosphatidic acid receptor 5 [Source:HGNC Symbol;Acc:HGNC:13307]
ENSG00000175065	13.0523	0.893239	0.200016	4.46583	7.97591e-06	0.000110434	1.4948	0.832346	0.179606	protein_coding	DSG4	desmoglein 4 [Source:HGNC Symbol;Acc:HGNC:21307]
ENSG00000225285	2.71147	1.37036	0.306913	4.46497	8.00796e-06	0.000132437	1.2146	1.20498	0.247162	lncRNA	LINC01770	long intergenic non-protein coding RNA 1770 [Source:HGNC Symbol;Acc:HGNC:52560]
ENSG00000138185	776.045	0.638821	0.143126	4.46333	8.06942e-06	0.000101761	1.66604	0.636935	0.134617	protein_coding	ENTPD1	ectonucleoside triphosphate diphosphohydrolase 1 [Source:HGNC Symbol;Acc:HGNC:3363]
ENSG00000128052	313.407	0.875213	0.196131	4.4624	8.10485e-06	8.11e-05	2.19658	0.844084	0.176411	protein_coding	KDR	kinase insert domain receptor [Source:HGNC Symbol;Acc:HGNC:6307]
ENSG00000104972	280.134	0.916217	0.205342	4.46191	8.12331e-06	0.000126962	1.29639	0.914644	0.183145	protein_coding	LILRB1	leukocyte immunoglobulin like receptor B1 [Source:HGNC Symbol;Acc:HGNC:6605]
ENSG00000135617	676.616	-0.505269	0.113246	-4.46169	8.1317e-06	0.000117906	1.40788	-0.495556	0.108803	protein_coding	PRADC1	protease associated domain containing 1 [Source:HGNC Symbol;Acc:HGNC:16047]
ENSG00000140254	18.0313	1.3746	0.308096	4.4616	8.13515e-06	0.0001131	1.48129	1.15663	0.247916	protein_coding	DUOXA1	dual oxidase maturation factor 1 [Source:HGNC Symbol;Acc:HGNC:26507]
ENSG00000197128	85.0529	-0.53819	0.120675	-4.45984	8.20227e-06	0.000121003	1.3829	-0.506947	0.115347	protein_coding	ZNF772	zinc finger protein 772 [Source:HGNC Symbol;Acc:HGNC:33106]
ENSG00000133710	346.292	1.15776	0.259796	4.45643	8.33344e-06	0.000112134	1.53435	0.994826	0.219647	protein_coding	SPINK5	serine peptidase inhibitor, Kazal type 5 [Source:HGNC Symbol;Acc:HGNC:15464]
ENSG00000125967	446.983	-0.401443	0.0900842	-4.45631	8.33832e-06	0.000116094	1.47215	-0.399753	0.087769	protein_coding	NECAB3	N-terminal EF-hand calcium binding protein 3 [Source:HGNC Symbol;Acc:HGNC:15851]
ENSG00000135686	1097.9	-0.247162	0.0554722	-4.45561	8.36549e-06	9.7303e-05	1.82342	-0.246103	0.0549115	protein_coding	KLHL36	kelch like family member 36 [Source:HGNC Symbol;Acc:HGNC:17844]
ENSG00000141013	196.102	0.25325	0.0568429	4.45526	8.37916e-06	0.000124387	1.3683	0.251068	0.056247	protein_coding	GAS8	growth arrest specific 8 [Source:HGNC Symbol;Acc:HGNC:4166]
ENSG00000254709	6344.16	0.946099	0.212381	4.45473	8.3998e-06	9.87021e-05	1.79794	0.997716	0.188157	protein_coding	IGLL5	immunoglobulin lambda like polypeptide 5 [Source:HGNC Symbol;Acc:HGNC:38476]
ENSG00000151332	320.165	-0.256948	0.0576848	-4.45434	8.415e-06	0.000124915	1.36697	-0.255916	0.0570552	protein_coding	MBIP	MAP3K12 binding inhibitory protein 1 [Source:HGNC Symbol;Acc:HGNC:20427]
ENSG00000247556	2888.31	-0.250167	0.0561642	-4.45421	8.42037e-06	0.000105981	1.6603	-0.248091	0.0555828	lncRNA	OIP5-AS1	OIP5 antisense RNA 1 [Source:HGNC Symbol;Acc:HGNC:43563]
ENSG00000080845	1171	0.216155	0.0485343	4.45367	8.44165e-06	0.000116233	1.48724	0.21526	0.0481576	protein_coding	DLGAP4	DLG associated protein 4 [Source:HGNC Symbol;Acc:HGNC:24476]
ENSG00000181035	264.03	-0.467658	0.105024	-4.45285	8.47371e-06	8.38877e-05	2.19658	-0.455487	0.101432	protein_coding	SLC25A42	solute carrier family 25 member 42 [Source:HGNC Symbol;Acc:HGNC:28380]
ENSG00000163902	7212.6	0.249021	0.0559463	4.45107	8.54435e-06	0.000105699	1.69061	0.247359	0.0553716	protein_coding	RPN1	ribophorin I [Source:HGNC Symbol;Acc:HGNC:10381]
ENSG00000204444	120.791	-0.747607	0.167973	-4.45076	8.55681e-06	0.000130923	1.31529	-0.701045	0.154725	protein_coding	APOM	apolipoprotein M [Source:HGNC Symbol;Acc:HGNC:13916]
ENSG00000211663	1934.77	1.09874	0.24688	4.45051	8.56682e-06	0.000107059	1.66409	1.13758	0.211554	IG_V_gene	IGLV3-19	immunoglobulin lambda variable 3-19 [Source:HGNC Symbol;Acc:HGNC:5903]
ENSG00000288547	8.94863	1.08605	0.24418	4.44773	8.67818e-06	0.000114357	1.56084	0.962277	0.210043	protein_coding	NA	Uncharacterized protein C3orf36 [Source:UniProtKB/Swiss-Prot;Acc:Q3SXR2]
ENSG00000178761	491.035	-0.282724	0.0635661	-4.44771	8.67901e-06	0.000116077	1.53435	-0.281291	0.0627288	protein_coding	FAM219B	family with sequence similarity 219 member B [Source:HGNC Symbol;Acc:HGNC:24695]
ENSG00000184160	17.3402	1.21521	0.27323	4.44755	8.68558e-06	0.000107059	1.68671	1.09543	0.228108	protein_coding	ADRA2C	adrenoceptor alpha 2C [Source:HGNC Symbol;Acc:HGNC:283]
ENSG00000286156	14.5898	0.859734	0.193371	4.44603	8.74725e-06	0.000107751	1.68671	0.769185	0.174557	transcribed_unprocessed_pseudogene	NA	BMS1, ribosome biogenesis factor (BMS1) pseudogene
ENSG00000160013	40.9399	0.987932	0.222217	4.4458	8.75671e-06	0.000130195	1.35773	0.949743	0.195171	protein_coding	PTGIR	prostaglandin I2 receptor [Source:HGNC Symbol;Acc:HGNC:9602]
ENSG00000153246	360.351	-0.544897	0.122592	-4.44481	8.79685e-06	0.000133896	1.3181	-0.545181	0.117039	protein_coding	PLA2R1	phospholipase A2 receptor 1 [Source:HGNC Symbol;Acc:HGNC:9042]
ENSG00000197857	270.139	-0.307203	0.0691216	-4.44438	8.81454e-06	0.000117347	1.53435	-0.304221	0.0680511	protein_coding	ZNF44	zinc finger protein 44 [Source:HGNC Symbol;Acc:HGNC:13110]
ENSG00000166394	96.8384	0.528341	0.118912	4.44311	8.86665e-06	0.000126923	1.41633	0.52185	0.11386	protein_coding	CYB5R2	cytochrome b5 reductase 2 [Source:HGNC Symbol;Acc:HGNC:24376]
ENSG00000172016	46738.5	1.67395	0.376774	4.44285	8.87755e-06	0.000110053	1.67178	1.08191	0.28139	protein_coding	REG3A	regenerating family member 3 alpha [Source:HGNC Symbol;Acc:HGNC:8601]
ENSG00000164941	741.703	0.156625	0.0352599	4.44201	8.91207e-06	0.000129383	1.3922	0.15672	0.0351151	protein_coding	INTS8	integrator complex subunit 8 [Source:HGNC Symbol;Acc:HGNC:26048]
ENSG00000170954	66.4628	-0.557364	0.12552	-4.44043	8.97797e-06	0.000130732	1.3829	-0.536142	0.119581	protein_coding	ZNF415	zinc finger protein 415 [Source:HGNC Symbol;Acc:HGNC:20636]
ENSG00000256262	126.922	0.738823	0.166575	4.43537	9.19139e-06	0.000129939	1.4288	0.686712	0.153748	lncRNA	USP30-AS1	USP30 antisense RNA 1 [Source:HGNC Symbol;Acc:HGNC:40909]
ENSG00000161091	907.853	0.358827	0.0809122	4.43477	9.21711e-06	0.000105699	1.82342	0.356035	0.0792199	protein_coding	MFSD12	major facilitator superfamily domain containing 12 [Source:HGNC Symbol;Acc:HGNC:28299]
ENSG00000102760	190.979	0.804764	0.181508	4.43377	9.26009e-06	0.000130668	1.4288	0.804617	0.165414	protein_coding	RGCC	regulator of cell cycle [Source:HGNC Symbol;Acc:HGNC:20369]
ENSG00000143858	17.231	-1.00338	0.226444	-4.431	9.37961e-06	0.000128219	1.48129	-0.882445	0.197701	protein_coding	SYT2	synaptotagmin 2 [Source:HGNC Symbol;Acc:HGNC:11510]
ENSG00000119401	459.119	-0.26753	0.0603879	-4.43019	9.41494e-06	0.000141736	1.3181	-0.266341	0.059666	protein_coding	TRIM32	tripartite motif containing 32 [Source:HGNC Symbol;Acc:HGNC:16380]
ENSG00000135535	19450.3	-0.28875	0.0652123	-4.42784	9.51818e-06	0.00011161	1.76182	-0.289226	0.0643098	protein_coding	CD164	CD164 molecule [Source:HGNC Symbol;Acc:HGNC:1632]
ENSG00000196268	200.815	-0.415444	0.0938804	-4.42525	9.6329e-06	0.000140003	1.36697	-0.406464	0.0912749	protein_coding	ZNF493	zinc finger protein 493 [Source:HGNC Symbol;Acc:HGNC:23708]
ENSG00000176903	594.291	0.386558	0.0873572	4.42502	9.64316e-06	0.00013778	1.3922	0.381563	0.0852466	protein_coding	PNMA1	PNMA family member 1 [Source:HGNC Symbol;Acc:HGNC:9158]
ENSG00000236790	10.0808	0.65533	0.148118	4.42437	9.67235e-06	0.000130541	1.4948	0.632968	0.139087	lncRNA	LINC00299	long intergenic non-protein coding RNA 299 [Source:HGNC Symbol;Acc:HGNC:27940]
ENSG00000256540	1.51859	2.30791	0.521791	4.42306	9.73118e-06	0.000191302	0.949947	1.45141	0.327943	lncRNA	NA	novel transcript
ENSG00000066336	1026.68	0.741519	0.167689	4.42199	9.77943e-06	0.000128968	1.53356	0.729924	0.15462	protein_coding	SPI1	Spi-1 proto-oncogene [Source:HGNC Symbol;Acc:HGNC:11241]
ENSG00000148730	8322.19	-0.398485	0.0901369	-4.42089	9.82962e-06	0.000112732	1.79794	-0.397504	0.087822	protein_coding	EIF4EBP2	eukaryotic translation initiation factor 4E binding protein 2 [Source:HGNC Symbol;Acc:HGNC:3289]
ENSG00000188906	221.138	1.00354	0.227019	4.42052	9.84639e-06	0.000136577	1.4378	0.9704	0.198374	protein_coding	LRRK2	leucine rich repeat kinase 2 [Source:HGNC Symbol;Acc:HGNC:18618]
ENSG00000121316	2236.95	0.331232	0.0749309	4.42051	9.84703e-06	0.000121676	1.64588	0.324999	0.073577	protein_coding	PLBD1	phospholipase B domain containing 1 [Source:HGNC Symbol;Acc:HGNC:26215]
ENSG00000157870	2320.57	-0.274901	0.0621997	-4.41965	9.88611e-06	0.000121124	1.66409	-0.2753	0.0614138	protein_coding	PRXL2B	peroxiredoxin like 2B [Source:HGNC Symbol;Acc:HGNC:28390]
ENSG00000197273	16384.9	-1.1174	0.252876	-4.41877	9.92642e-06	0.000112831	1.81291	-1.03245	0.215397	protein_coding	GUCA2A	guanylate cyclase activator 2A [Source:HGNC Symbol;Acc:HGNC:4682]
ENSG00000183856	348.277	0.511299	0.115798	4.41545	1.008e-05	0.000136577	1.47215	0.492899	0.111081	protein_coding	IQGAP3	IQ motif containing GTPase activating protein 3 [Source:HGNC Symbol;Acc:HGNC:20669]
ENSG00000261618	41.6405	1.08428	0.245577	4.41524	1.00896e-05	0.000121676	1.68671	0.978114	0.210797	lncRNA	LINC02605	long intergenic non-protein coding RNA 2605 [Source:HGNC Symbol;Acc:HGNC:53974]
ENSG00000203857	197.74	-1.27617	0.289183	-4.413	1.01948e-05	0.000146954	1.3683	-1.09774	0.236827	protein_coding	HSD3B1	hydroxy-delta-5-steroid dehydrogenase, 3 beta- and steroid delta-isomerase 1 [Source:HGNC Symbol;Acc:HGNC:5217]
ENSG00000102854	313.108	1.51944	0.344374	4.41219	1.02332e-05	0.000147383	1.36697	1.01525	0.266483	protein_coding	MSLN	mesothelin [Source:HGNC Symbol;Acc:HGNC:7371]
ENSG00000142619	3.41131	1.3954	0.316266	4.41211	1.02366e-05	0.000131821	1.56084	1.13497	0.252351	protein_coding	PADI3	peptidyl arginine deiminase 3 [Source:HGNC Symbol;Acc:HGNC:18337]
ENSG00000136819	1581.53	-0.218253	0.0494731	-4.41156	1.0263e-05	0.000137414	1.48724	-0.217259	0.0490734	protein_coding	C9orf78	chromosome 9 open reading frame 78 [Source:HGNC Symbol;Acc:HGNC:24932]
ENSG00000175600	211.706	-0.758405	0.171922	-4.41132	1.02744e-05	0.000154635	1.29639	-0.720676	0.157936	protein_coding	SUGCT	succinyl-CoA:glutarate-CoA transferase [Source:HGNC Symbol;Acc:HGNC:16001]
ENSG00000147113	155.564	0.83657	0.189648	4.41117	1.02815e-05	0.000152883	1.31529	0.824623	0.171605	protein_coding	DIPK2B	divergent protein kinase domain 2B [Source:HGNC Symbol;Acc:HGNC:25866]
ENSG00000245468	6.44815	-0.964761	0.218776	-4.40982	1.03456e-05	0.000165219	1.20334	-0.917266	0.191946	lncRNA	LINC02447	long intergenic non-protein coding RNA 2447 [Source:HGNC Symbol;Acc:HGNC:53379]
ENSG00000205413	1562	0.49995	0.113382	4.40942	1.03646e-05	0.000135632	1.5275	0.489069	0.108931	protein_coding	SAMD9	sterile alpha motif domain containing 9 [Source:HGNC Symbol;Acc:HGNC:1348]
ENSG00000091106	69.9279	0.717607	0.162746	4.40937	1.03674e-05	0.000142967	1.43633	0.711482	0.15077	protein_coding	NLRC4	NLR family CARD domain containing 4 [Source:HGNC Symbol;Acc:HGNC:16412]
ENSG00000011028	747.738	0.771849	0.175078	4.4086	1.04039e-05	0.00014584	1.40788	0.744984	0.160423	protein_coding	MRC2	mannose receptor C type 2 [Source:HGNC Symbol;Acc:HGNC:16875]
ENSG00000241388	102.93	-0.677948	0.153798	-4.40803	1.04313e-05	0.000145512	1.41633	-0.660603	0.143425	lncRNA	HNF1A-AS1	HNF1A antisense RNA 1 [Source:HGNC Symbol;Acc:HGNC:26785]
ENSG00000222041	146.53	0.9594	0.217709	4.4068	1.0491e-05	0.000150371	1.36697	0.899969	0.191937	lncRNA	CYTOR	cytoskeleton regulator RNA [Source:HGNC Symbol;Acc:HGNC:28717]
ENSG00000127947	1012.72	0.327545	0.0743413	4.40596	1.05318e-05	0.000134494	1.56911	0.326315	0.07302	protein_coding	PTPN12	protein tyrosine phosphatase non-receptor type 12 [Source:HGNC Symbol;Acc:HGNC:9645]
ENSG00000152749	295.642	0.34098	0.0773924	4.40586	1.05364e-05	0.000136847	1.53435	0.341844	0.075914	protein_coding	GPR180	G protein-coupled receptor 180 [Source:HGNC Symbol;Acc:HGNC:28899]
ENSG00000170955	260.438	0.767926	0.174382	4.4037	1.06419e-05	0.000101761	2.19658	0.742215	0.159888	protein_coding	CAVIN3	caveolae associated protein 3 [Source:HGNC Symbol;Acc:HGNC:9400]
ENSG00000164039	1210.23	-0.443426	0.100724	-4.4024	1.0706e-05	0.00014267	1.48724	-0.439432	0.0975381	protein_coding	BDH2	3-hydroxybutyrate dehydrogenase 2 [Source:HGNC Symbol;Acc:HGNC:32389]
ENSG00000107295	14.9238	-0.94409	0.214485	-4.40165	1.0743e-05	0.000128891	1.68671	-0.864227	0.189347	protein_coding	SH3GL2	SH3 domain containing GRB2 like 2, endophilin A1 [Source:HGNC Symbol;Acc:HGNC:10831]
ENSG00000244038	6682.46	0.187869	0.0426835	4.40145	1.07528e-05	0.000121676	1.79794	0.187081	0.0424256	protein_coding	DDOST	dolichyl-diphosphooligosaccharide--protein glycosyltransferase non-catalytic subunit [Source:HGNC Symbol;Acc:HGNC:2728]
ENSG00000198791	1850.38	-0.162971	0.0370303	-4.40102	1.07743e-05	0.000130732	1.6603	-0.162378	0.0368613	protein_coding	CNOT7	CCR4-NOT transcription complex subunit 7 [Source:HGNC Symbol;Acc:HGNC:14101]
ENSG00000070190	363.816	0.91718	0.208443	4.40015	1.08178e-05	0.000145284	1.47215	0.917853	0.18537	protein_coding	DAPP1	dual adaptor of phosphotyrosine and 3-phosphoinositides 1 [Source:HGNC Symbol;Acc:HGNC:16500]
ENSG00000221963	5589.91	0.44663	0.101579	4.39689	1.09813e-05	0.000124138	1.79794	0.437847	0.0983185	protein_coding	APOL6	apolipoprotein L6 [Source:HGNC Symbol;Acc:HGNC:14870]
ENSG00000230825	3.15303	1.61308	0.366921	4.39626	1.10131e-05	0.000175548	1.1934	1.26504	0.275642	lncRNA	NA	novel transcript
ENSG00000144021	1855.27	-0.116703	0.0265514	-4.39538	1.10578e-05	0.000134543	1.64588	-0.116616	0.0264888	protein_coding	CIAO1	cytosolic iron-sulfur assembly component 1 [Source:HGNC Symbol;Acc:HGNC:14280]
ENSG00000166971	579.503	-0.326082	0.0741973	-4.39479	1.10878e-05	0.000155207	1.3922	-0.324153	0.0728797	protein_coding	AKTIP	AKT interacting protein [Source:HGNC Symbol;Acc:HGNC:16710]
ENSG00000273117	22.3076	0.556382	0.12662	4.39412	1.1122e-05	0.000158881	1.35773	0.528895	0.120633	lncRNA	NA	novel transcript
ENSG00000124535	1222.61	-0.162971	0.0370884	-4.39411	1.11226e-05	0.000147327	1.48724	-0.162745	0.0369186	protein_coding	WRNIP1	WRN helicase interacting protein 1 [Source:HGNC Symbol;Acc:HGNC:20876]
ENSG00000110092	1960.46	0.426487	0.0970716	4.39353	1.11523e-05	0.000135632	1.6442	0.417802	0.094209	protein_coding	CCND1	cyclin D1 [Source:HGNC Symbol;Acc:HGNC:1582]
ENSG00000237989	18.4176	1.20693	0.274726	4.39321	1.11687e-05	0.000148264	1.48129	1.13997	0.229143	lncRNA	LINC01679	long intergenic non-protein coding RNA 1679 [Source:HGNC Symbol;Acc:HGNC:52469]
ENSG00000185189	203.343	0.253992	0.0578161	4.3931	1.11743e-05	0.000158643	1.36697	0.251625	0.0571896	protein_coding	NRBP2	nuclear receptor binding protein 2 [Source:HGNC Symbol;Acc:HGNC:19339]
ENSG00000173692	3087.98	0.238621	0.0543202	4.39286	1.11871e-05	0.000134851	1.6603	0.236355	0.0537936	protein_coding	PSMD1	proteasome 26S subunit, non-ATPase 1 [Source:HGNC Symbol;Acc:HGNC:9554]
ENSG00000165794	21.4953	-1.32211	0.300978	-4.39271	1.11949e-05	0.000159732	1.35773	-1.2034	0.243814	protein_coding	SLC39A2	solute carrier family 39 member 2 [Source:HGNC Symbol;Acc:HGNC:17127]
ENSG00000280219	6.04037	1.28526	0.292592	4.39266	1.11974e-05	0.000176674	1.20334	1.16627	0.239894	TEC	NA	TEC
ENSG00000137507	337.252	0.668361	0.152164	4.39238	1.12118e-05	0.00014456	1.53435	0.660424	0.142118	protein_coding	LRRC32	leucine rich repeat containing 32 [Source:HGNC Symbol;Acc:HGNC:4161]
ENSG00000211626	3.58211	3.728	0.849053	4.39078	1.12947e-05	0.000143244	1.56084	1.07398	0.358282	IG_V_gene	IGKV6D-41	immunoglobulin kappa variable 6D-41 (non-functional) [Source:HGNC Symbol;Acc:HGNC:5838]
ENSG00000227258	198.563	-0.779144	0.177459	-4.39057	1.13055e-05	0.000165219	1.31529	-0.753973	0.162253	lncRNA	SMIM2-AS1	SMIM2 antisense RNA 1 [Source:HGNC Symbol;Acc:HGNC:42674]
ENSG00000105497	186.42	-0.294706	0.0671419	-4.38931	1.13711e-05	0.000155188	1.4288	-0.291431	0.0661562	protein_coding	ZNF175	zinc finger protein 175 [Source:HGNC Symbol;Acc:HGNC:12964]
ENSG00000164038	92.1305	0.797645	0.181732	4.38914	1.13802e-05	0.000155483	1.423	0.782254	0.165623	protein_coding	SLC9B2	solute carrier family 9 member B2 [Source:HGNC Symbol;Acc:HGNC:25143]
ENSG00000110328	114.929	0.732855	0.166986	4.38873	1.14015e-05	0.000148847	1.50443	0.731471	0.15413	protein_coding	GALNT18	polypeptide N-acetylgalactosaminyltransferase 18 [Source:HGNC Symbol;Acc:HGNC:30488]
ENSG00000142627	1172.77	0.763806	0.174103	4.38709	1.14875e-05	0.000148745	1.51774	0.700389	0.159659	protein_coding	EPHA2	EPH receptor A2 [Source:HGNC Symbol;Acc:HGNC:3386]
ENSG00000135697	508.128	0.687038	0.156607	4.387	1.14922e-05	0.000155483	1.4378	0.642092	0.145737	protein_coding	BCO1	beta-carotene oxygenase 1 [Source:HGNC Symbol;Acc:HGNC:13815]
ENSG00000118520	5.2817	2.74408	0.625526	4.38683	1.15015e-05	0.000180153	1.20334	1.42914	0.347031	protein_coding	ARG1	arginase 1 [Source:HGNC Symbol;Acc:HGNC:663]
ENSG00000108829	5636.14	0.28872	0.0658267	4.38607	1.15419e-05	0.000137414	1.67178	0.285195	0.0648993	protein_coding	LRRC59	leucine rich repeat containing 59 [Source:HGNC Symbol;Acc:HGNC:28817]
ENSG00000138744	2364.37	-0.589906	0.134585	-4.38313	1.16984e-05	0.000139751	1.66409	-0.583875	0.127394	protein_coding	NAAA	N-acylethanolamine acid amidase [Source:HGNC Symbol;Acc:HGNC:736]
ENSG00000132205	492.252	0.663206	0.151316	4.38291	1.17104e-05	0.000149719	1.53435	0.658964	0.141414	protein_coding	EMILIN2	elastin microfibril interfacer 2 [Source:HGNC Symbol;Acc:HGNC:19881]
ENSG00000104524	235.817	0.354808	0.0809852	4.38114	1.18059e-05	0.000159164	1.4378	0.348788	0.0792933	protein_coding	PYCR3	pyrroline-5-carboxylate reductase 3 [Source:HGNC Symbol;Acc:HGNC:25846]
ENSG00000180616	131.995	-0.872805	0.199219	-4.38113	1.18067e-05	0.000153307	1.50443	-0.810784	0.178641	protein_coding	SSTR2	somatostatin receptor 2 [Source:HGNC Symbol;Acc:HGNC:11331]
ENSG00000151090	435.415	-0.757232	0.172841	-4.38108	1.18093e-05	0.0001554	1.48008	-0.736787	0.158667	protein_coding	THRB	thyroid hormone receptor beta [Source:HGNC Symbol;Acc:HGNC:11799]
ENSG00000165548	215.07	-1.00524	0.229465	-4.38079	1.18252e-05	0.000174024	1.29639	-0.947509	0.199996	protein_coding	TMEM63C	transmembrane protein 63C [Source:HGNC Symbol;Acc:HGNC:23787]
ENSG00000166821	519.934	-0.449075	0.102517	-4.38049	1.18411e-05	0.000163893	1.3922	-0.451823	0.0991683	protein_coding	PEX11A	peroxisomal biogenesis factor 11 alpha [Source:HGNC Symbol;Acc:HGNC:8852]
ENSG00000237232	2.71865	1.81399	0.414118	4.38037	1.18477e-05	0.000148992	1.56084	1.34051	0.294735	lncRNA	ZNF295-AS1	ZNF295 antisense RNA 1 [Source:HGNC Symbol;Acc:HGNC:23130]
ENSG00000109205	7.08179	1.84035	0.420165	4.38007	1.18639e-05	0.000186396	1.1934	1.38268	0.297752	protein_coding	ODAM	odontogenic, ameloblast associated [Source:HGNC Symbol;Acc:HGNC:26043]
ENSG00000183273	29.3456	1.30362	0.297652	4.37968	1.18854e-05	0.000167793	1.35773	1.0524	0.242047	protein_coding	CCDC60	coiled-coil domain containing 60 [Source:HGNC Symbol;Acc:HGNC:28610]
ENSG00000068323	1022.38	0.201908	0.0461028	4.37952	1.1894e-05	0.000131189	1.82342	0.201035	0.0457793	protein_coding	TFE3	transcription factor binding to IGHM enhancer 3 [Source:HGNC Symbol;Acc:HGNC:11752]
ENSG00000069122	259.254	0.86867	0.198551	4.37505	1.21406e-05	0.000169938	1.36697	0.854667	0.178204	protein_coding	ADGRF5	adhesion G protein-coupled receptor F5 [Source:HGNC Symbol;Acc:HGNC:19030]
ENSG00000110583	393.653	-0.238407	0.0545115	-4.37353	1.22256e-05	0.000160595	1.47215	-0.23763	0.0539788	protein_coding	NAA40	N(alpha)-acetyltransferase 40, NatD catalytic subunit [Source:HGNC Symbol;Acc:HGNC:25845]
ENSG00000064042	368.714	0.464053	0.106113	4.37321	1.22434e-05	0.000160157	1.48008	0.459195	0.102431	protein_coding	LIMCH1	LIM and calponin homology domains 1 [Source:HGNC Symbol;Acc:HGNC:29191]
ENSG00000198216	6.38658	1.24399	0.284515	4.37233	1.22925e-05	0.000147808	1.63635	1.1416	0.235392	protein_coding	CACNA1E	calcium voltage-gated channel subunit alpha1 E [Source:HGNC Symbol;Acc:HGNC:1392]
ENSG00000198816	1394.14	-0.359902	0.0823506	-4.37036	1.24042e-05	0.00015769	1.5275	-0.356569	0.0805659	protein_coding	ZNF358	zinc finger protein 358 [Source:HGNC Symbol;Acc:HGNC:16838]
ENSG00000159363	2069.9	0.295779	0.0676858	4.36989	1.24311e-05	0.000147249	1.66409	0.292163	0.0666799	protein_coding	ATP13A2	ATPase cation transporting 13A2 [Source:HGNC Symbol;Acc:HGNC:30213]
ENSG00000167645	622.189	0.341819	0.0782282	4.36951	1.24527e-05	0.00017496	1.35551	0.338787	0.0766947	protein_coding	YIF1B	Yip1 interacting factor homolog B, membrane trafficking protein [Source:HGNC Symbol;Acc:HGNC:30511]
ENSG00000251307	1.78678	1.68418	0.385446	4.36943	1.24571e-05	0.000192992	1.20334	1.12788	0.282159	lncRNA	NA	novel transcript
ENSG00000091181	29.4354	0.784132	0.179459	4.36941	1.24581e-05	0.000162158	1.48129	0.777636	0.164064	protein_coding	IL5RA	interleukin 5 receptor subunit alpha [Source:HGNC Symbol;Acc:HGNC:6017]
ENSG00000133265	939.422	0.284476	0.0651143	4.36887	1.24893e-05	0.000136577	1.82342	0.28134	0.0642168	protein_coding	HSPBP1	HSPA (Hsp70) binding protein 1 [Source:HGNC Symbol;Acc:HGNC:24989]
ENSG00000259225	2.52987	3.44317	0.788204	4.36837	1.25177e-05	0.000193488	1.20334	1.48946	0.358132	lncRNA	LINC02345	long intergenic non-protein coding RNA 2345 [Source:HGNC Symbol;Acc:HGNC:53267]
ENSG00000081791	1086.5	-0.229592	0.05256	-4.36819	1.25282e-05	0.00013441	1.86887	-0.228964	0.052082	protein_coding	DELE1	DAP3 binding cell death enhancer 1 [Source:HGNC Symbol;Acc:HGNC:28969]
ENSG00000108244	23.0585	1.14335	0.261783	4.36753	1.25659e-05	0.0001518	1.62095	1.00348	0.221171	protein_coding	KRT23	keratin 23 [Source:HGNC Symbol;Acc:HGNC:6438]
ENSG00000108639	5823.83	0.293008	0.0671063	4.36633	1.26353e-05	0.000142225	1.76182	0.290461	0.0661249	protein_coding	SYNGR2	synaptogyrin 2 [Source:HGNC Symbol;Acc:HGNC:11499]
ENSG00000125821	464.429	0.351746	0.0805845	4.36494	1.27158e-05	0.000160358	1.53435	0.347581	0.0789145	protein_coding	DTD1	D-aminoacyl-tRNA deacylase 1 [Source:HGNC Symbol;Acc:HGNC:16219]
ENSG00000087077	482.008	0.507662	0.116341	4.36356	1.27961e-05	0.000182546	1.3181	0.501711	0.11156	protein_coding	TRIP6	thyroid hormone receptor interactor 6 [Source:HGNC Symbol;Acc:HGNC:12311]
ENSG00000185347	278.896	0.269537	0.0617788	4.36294	1.28328e-05	0.000177377	1.36697	0.266651	0.0610111	protein_coding	TEDC1	tubulin epsilon and delta complex 1 [Source:HGNC Symbol;Acc:HGNC:20127]
ENSG00000154217	540.998	0.555518	0.127427	4.35951	1.30351e-05	0.000177283	1.3922	0.560429	0.121257	protein_coding	PITPNC1	phosphatidylinositol transfer protein cytoplasmic 1 [Source:HGNC Symbol;Acc:HGNC:21045]
ENSG00000254986	1649.15	0.251324	0.0576693	4.35802	1.31246e-05	0.000168954	1.48724	0.24753	0.0570412	protein_coding	DPP3	dipeptidyl peptidase 3 [Source:HGNC Symbol;Acc:HGNC:3008]
ENSG00000204634	341.719	0.407914	0.0936044	4.35785	1.31346e-05	0.000164761	1.53435	0.403583	0.0910334	protein_coding	TBC1D8	TBC1 domain family member 8 [Source:HGNC Symbol;Acc:HGNC:17791]
ENSG00000007264	166.405	-0.548061	0.1258	-4.35661	1.32092e-05	0.000168199	1.50443	-0.520066	0.119808	protein_coding	MATK	megakaryocyte-associated tyrosine kinase [Source:HGNC Symbol;Acc:HGNC:6906]
ENSG00000111199	22.8708	0.968398	0.222325	4.35577	1.32599e-05	0.00017098	1.48129	0.927358	0.195306	protein_coding	TRPV4	transient receptor potential cation channel subfamily V member 4 [Source:HGNC Symbol;Acc:HGNC:18083]
ENSG00000078081	397.976	1.10903	0.254627	4.35552	1.32751e-05	0.000172139	1.47215	1.11094	0.216522	protein_coding	LAMP3	lysosomal associated membrane protein 3 [Source:HGNC Symbol;Acc:HGNC:14582]
ENSG00000137709	48.4764	-0.819817	0.188243	-4.35509	1.3301e-05	0.000176674	1.4288	-0.793584	0.170462	protein_coding	POU2F3	POU class 2 homeobox 3 [Source:HGNC Symbol;Acc:HGNC:19864]
ENSG00000134817	458.35	0.834025	0.191608	4.35277	1.34429e-05	0.000177205	1.4378	0.81065	0.173037	protein_coding	APLNR	apelin receptor [Source:HGNC Symbol;Acc:HGNC:339]
ENSG00000233901	14.6456	1.04869	0.240966	4.35201	1.34893e-05	0.000155483	1.68671	0.995021	0.207942	lncRNA	LINC01503	long intergenic non-protein coding RNA 1503 [Source:HGNC Symbol;Acc:HGNC:51184]
ENSG00000123500	5.46465	3.04699	0.700433	4.35015	1.36043e-05	0.000167164	1.56084	1.48777	0.353949	protein_coding	COL10A1	collagen type X alpha 1 chain [Source:HGNC Symbol;Acc:HGNC:2185]
ENSG00000100307	827.503	-0.360167	0.0828068	-4.34948	1.3646e-05	0.000145512	1.85188	-0.351958	0.0809936	protein_coding	CBX7	chromobox 7 [Source:HGNC Symbol;Acc:HGNC:1557]
ENSG00000157578	13.457	0.641961	0.147597	4.3494	1.3651e-05	0.000177195	1.46124	0.61573	0.13866	protein_coding	LCA5L	lebercilin LCA5 like [Source:HGNC Symbol;Acc:HGNC:1255]
ENSG00000079150	104.123	0.446452	0.102649	4.3493	1.36575e-05	0.000180153	1.4288	0.446701	0.0993321	protein_coding	FKBP7	FKBP prolyl isomerase 7 [Source:HGNC Symbol;Acc:HGNC:3723]
ENSG00000196227	335.071	-0.298856	0.0687256	-4.34854	1.37049e-05	0.000196298	1.29639	-0.293366	0.0676715	protein_coding	FAM217B	family with sequence similarity 217 member B [Source:HGNC Symbol;Acc:HGNC:16170]
ENSG00000269837	90.7926	-0.49562	0.113976	-4.34848	1.37086e-05	0.000182105	1.41633	-0.48738	0.10945	transcribed_processed_pseudogene	IPO5P1	importin 5 pseudogene 1 [Source:HGNC Symbol;Acc:HGNC:49687]
ENSG00000261087	37.6988	-0.554708	0.127585	-4.34773	1.37551e-05	0.000175548	1.4912	-0.549635	0.121332	lncRNA	ZNNT1	ZNF706 neighboring transcript 1 [Source:HGNC Symbol;Acc:HGNC:54438]
ENSG00000005249	537.288	0.51729	0.119041	4.34548	1.38969e-05	0.000161114	1.66604	0.515545	0.113943	protein_coding	PRKAR2B	protein kinase cAMP-dependent type II regulatory subunit beta [Source:HGNC Symbol;Acc:HGNC:9392]
ENSG00000198586	1662.95	-0.217665	0.0501116	-4.34361	1.40163e-05	0.000175572	1.51774	-0.216914	0.0496966	protein_coding	TLK1	tousled like kinase 1 [Source:HGNC Symbol;Acc:HGNC:11841]
ENSG00000058262	7961.46	0.275552	0.063441	4.34344	1.4027e-05	0.000161968	1.67178	0.273246	0.0626088	protein_coding	SEC61A1	SEC61 translocon alpha 1 subunit [Source:HGNC Symbol;Acc:HGNC:18276]
ENSG00000183230	9.5354	-0.952618	0.219334	-4.34323	1.40405e-05	0.000212114	1.2146	-0.876946	0.192721	protein_coding	CTNNA3	catenin alpha 3 [Source:HGNC Symbol;Acc:HGNC:2511]
ENSG00000198346	179.146	-0.405663	0.0934176	-4.34247	1.40887e-05	0.000198671	1.31529	-0.396064	0.0908494	protein_coding	ZNF813	zinc finger protein 813 [Source:HGNC Symbol;Acc:HGNC:33257]
ENSG00000105131	15.7156	1.05585	0.243229	4.34098	1.41848e-05	0.000162158	1.68671	1.11512	0.209527	protein_coding	EPHX3	epoxide hydrolase 3 [Source:HGNC Symbol;Acc:HGNC:23760]
ENSG00000017260	2522.14	0.253961	0.058512	4.34032	1.42277e-05	0.000164655	1.66409	0.252013	0.0578565	protein_coding	ATP2C1	ATPase secretory pathway Ca2+ transporting 1 [Source:HGNC Symbol;Acc:HGNC:13211]
ENSG00000164305	2068.04	0.249006	0.0573873	4.33905	1.43101e-05	0.000165219	1.66409	0.246034	0.0567682	protein_coding	CASP3	caspase 3 [Source:HGNC Symbol;Acc:HGNC:1504]
ENSG00000168282	1846.62	0.18776	0.0432736	4.3389	1.43197e-05	0.000166962	1.64588	0.186776	0.0430054	protein_coding	MGAT2	alpha-1,6-mannosyl-glycoprotein 2-beta-N-acetylglucosaminyltransferase [Source:HGNC Symbol;Acc:HGNC:7045]
ENSG00000182108	555.384	-0.231136	0.053283	-4.33788	1.43861e-05	0.000192751	1.3922	-0.229183	0.0527841	protein_coding	DEXI	Dexi homolog [Source:HGNC Symbol;Acc:HGNC:13267]
ENSG00000187736	648.497	-0.37104	0.0855429	-4.33747	1.44129e-05	0.000191288	1.40788	-0.369999	0.0835515	protein_coding	NHEJ1	non-homologous end joining factor 1 [Source:HGNC Symbol;Acc:HGNC:25737]
ENSG00000159840	2776.09	0.431478	0.0994825	4.33723	1.44291e-05	0.000166495	1.66409	0.425889	0.0964112	protein_coding	ZYX	zyxin [Source:HGNC Symbol;Acc:HGNC:13200]
ENSG00000263155	567.394	-0.504762	0.116395	-4.33664	1.44678e-05	0.000188452	1.4378	-0.504617	0.111597	protein_coding	MYZAP	myocardial zonula adherens protein [Source:HGNC Symbol;Acc:HGNC:43444]
ENSG00000136560	1014.23	0.234876	0.0541622	4.33653	1.44749e-05	0.000152883	1.85188	0.234048	0.0536413	protein_coding	TANK	TRAF family member associated NFKB activator [Source:HGNC Symbol;Acc:HGNC:11562]
ENSG00000286010	1.9754	1.68439	0.38844	4.33628	1.44912e-05	0.000263485	0.969425	1.33352	0.284753	lncRNA	NA	novel transcript
ENSG00000168792	779.323	-0.313925	0.0723988	-4.33605	1.45069e-05	0.000153118	1.85188	-0.313891	0.0711718	protein_coding	ABHD15	abhydrolase domain containing 15 [Source:HGNC Symbol;Acc:HGNC:26971]
ENSG00000140406	1499.97	0.286776	0.0661433	4.33568	1.45313e-05	0.000183514	1.48724	0.283633	0.0652034	protein_coding	TLNRD1	talin rod domain containing 1 [Source:HGNC Symbol;Acc:HGNC:13519]
ENSG00000167232	1020.72	-0.426339	0.098346	-4.33509	1.45702e-05	0.000153603	1.85188	-0.424294	0.0953723	protein_coding	ZNF91	zinc finger protein 91 [Source:HGNC Symbol;Acc:HGNC:13166]
ENSG00000162545	6712.7	-0.527551	0.121703	-4.33475	1.45928e-05	0.0001564	1.81291	-0.525993	0.116267	protein_coding	CAMK2N1	calcium/calmodulin dependent protein kinase II inhibitor 1 [Source:HGNC Symbol;Acc:HGNC:24190]
ENSG00000263400	100.539	-0.732978	0.169109	-4.33435	1.46194e-05	0.000191288	1.4288	-0.690458	0.155677	lncRNA	TMEM220-AS1	TMEM220 antisense RNA 1 [Source:HGNC Symbol;Acc:HGNC:44357]
ENSG00000168268	553.476	0.54896	0.126655	4.33431	1.46219e-05	0.000193316	1.40788	0.540098	0.120586	protein_coding	NT5DC2	5'-nucleotidase domain containing 2 [Source:HGNC Symbol;Acc:HGNC:25717]
ENSG00000283149	142.185	0.507854	0.117196	4.33338	1.46839e-05	0.000183426	1.50443	0.495337	0.112334	protein_coding	NA	novel protein
ENSG00000115993	1971.93	-0.308297	0.0711504	-4.33304	1.47067e-05	0.000170948	1.6442	-0.307252	0.0699855	protein_coding	TRAK2	trafficking kinesin protein 2 [Source:HGNC Symbol;Acc:HGNC:13206]
ENSG00000173085	490.902	0.318013	0.0734158	4.33167	1.47986e-05	0.000181568	1.53435	0.313851	0.0721435	protein_coding	COQ2	coenzyme Q2, polyprenyltransferase [Source:HGNC Symbol;Acc:HGNC:25223]
ENSG00000126759	188.103	0.868972	0.200612	4.33161	1.48021e-05	0.000193024	1.4288	0.865878	0.179708	protein_coding	CFP	complement factor properdin [Source:HGNC Symbol;Acc:HGNC:8864]
ENSG00000151062	133.313	-0.420646	0.0971137	-4.33148	1.48114e-05	0.000200314	1.3683	-0.417967	0.0942322	protein_coding	CACNA2D4	calcium voltage-gated channel auxiliary subunit alpha2delta 4 [Source:HGNC Symbol;Acc:HGNC:20202]
ENSG00000033050	663.893	-0.193494	0.0446758	-4.33106	1.48392e-05	0.000202126	1.35551	-0.192689	0.0443804	protein_coding	ABCF2	ATP binding cassette subfamily F member 2 [Source:HGNC Symbol;Acc:HGNC:71]
ENSG00000183208	152.188	0.302817	0.0699244	4.33064	1.48676e-05	0.000207884	1.31529	0.298473	0.0688274	protein_coding	GDPGP1	GDP-D-glucose phosphorylase 1 [Source:HGNC Symbol;Acc:HGNC:34360]
ENSG00000250274	3.59483	1.91995	0.443463	4.32944	1.49487e-05	0.00022345	1.2146	1.49062	0.305483	lncRNA	NA	novel transcript
ENSG00000109667	184.432	-0.499342	0.115336	-4.32944	1.4949e-05	0.000202029	1.36697	-0.495192	0.110636	protein_coding	SLC2A9	solute carrier family 2 member 9 [Source:HGNC Symbol;Acc:HGNC:13446]
ENSG00000135931	144.099	0.417372	0.0964057	4.32933	1.49564e-05	0.000194593	1.4288	0.413326	0.0936236	protein_coding	ARMC9	armadillo repeat containing 9 [Source:HGNC Symbol;Acc:HGNC:20730]
ENSG00000139567	2753.49	0.446909	0.103261	4.32797	1.50491e-05	0.000174341	1.64588	0.436047	0.0998453	protein_coding	ACVRL1	activin A receptor like type 1 [Source:HGNC Symbol;Acc:HGNC:175]
ENSG00000064989	317.088	0.794393	0.18359	4.32698	1.51164e-05	0.000213621	1.29639	0.785977	0.166996	protein_coding	CALCRL	calcitonin receptor like receptor [Source:HGNC Symbol;Acc:HGNC:16709]
ENSG00000168334	9.90826	2.83931	0.656224	4.32674	1.51332e-05	0.000189951	1.4912	1.66245	0.350037	protein_coding	XIRP1	xin actin binding repeat containing 1 [Source:HGNC Symbol;Acc:HGNC:14301]
ENSG00000085831	1552.26	0.488971	0.113024	4.32627	1.51653e-05	0.000184468	1.54232	0.465565	0.108611	protein_coding	TTC39A	tetratricopeptide repeat domain 39A [Source:HGNC Symbol;Acc:HGNC:18657]
ENSG00000159184	925.878	2.07444	0.479558	4.32573	1.52029e-05	0.000161114	1.82342	0.668322	0.317018	protein_coding	HOXB13	homeobox B13 [Source:HGNC Symbol;Acc:HGNC:5112]
ENSG00000204442	27.9232	0.898023	0.207601	4.32571	1.52043e-05	0.000177377	1.62095	0.906006	0.185008	protein_coding	FAM155A	family with sequence similarity 155 member A [Source:HGNC Symbol;Acc:HGNC:33877]
ENSG00000128791	726.995	0.46967	0.10861	4.32438	1.52961e-05	0.000207645	1.35551	0.467422	0.104672	protein_coding	TWSG1	twisted gastrulation BMP signaling modulator 1 [Source:HGNC Symbol;Acc:HGNC:12429]
ENSG00000123268	599.388	-0.135151	0.0312534	-4.32437	1.52966e-05	0.000202751	1.3922	-0.13491	0.0311517	protein_coding	ATF1	activating transcription factor 1 [Source:HGNC Symbol;Acc:HGNC:783]
ENSG00000008516	316.295	0.771035	0.178306	4.32422	1.53076e-05	0.000215336	1.29639	0.746657	0.162934	protein_coding	MMP25	matrix metallopeptidase 25 [Source:HGNC Symbol;Acc:HGNC:14246]
ENSG00000268516	47.9267	0.4714	0.109036	4.32335	1.53676e-05	0.000200073	1.423	0.463221	0.105118	lncRNA	NA	novel transcript, antisense to ZNF544
ENSG00000170266	2143.8	0.267211	0.0618088	4.32319	1.53789e-05	0.000177205	1.6442	0.262634	0.0610384	protein_coding	GLB1	galactosidase beta 1 [Source:HGNC Symbol;Acc:HGNC:4298]
ENSG00000236088	150.024	-0.288194	0.066666	-4.32295	1.53958e-05	0.000207162	1.3683	-0.283961	0.0657009	lncRNA	COX10-AS1	COX10 antisense RNA 1 [Source:HGNC Symbol;Acc:HGNC:38873]
ENSG00000132155	2403	-0.168532	0.0389887	-4.32259	1.54207e-05	0.0001773	1.64588	-0.168585	0.0387915	protein_coding	RAF1	Raf-1 proto-oncogene, serine/threonine kinase [Source:HGNC Symbol;Acc:HGNC:9829]
ENSG00000175294	3.66536	1.45597	0.336896	4.32172	1.54818e-05	0.000564204	0.413972	1.22148	0.262795	protein_coding	CATSPER1	cation channel sperm associated 1 [Source:HGNC Symbol;Acc:HGNC:17116]
ENSG00000053254	2727.72	-0.366436	0.0848194	-4.32019	1.55897e-05	0.000177377	1.6603	-0.364502	0.0828769	protein_coding	FOXN3	forkhead box N3 [Source:HGNC Symbol;Acc:HGNC:1928]
ENSG00000137474	112.967	0.565193	0.130858	4.31913	1.56643e-05	0.000217067	1.31529	0.537459	0.12423	protein_coding	MYO7A	myosin VIIA [Source:HGNC Symbol;Acc:HGNC:7606]
ENSG00000225975	22.1936	-0.537989	0.124562	-4.31906	1.56698e-05	0.000196314	1.48129	-0.518852	0.118656	lncRNA	LINC01534	long intergenic non-protein coding RNA 1534 [Source:HGNC Symbol;Acc:HGNC:51281]
ENSG00000167074	1101.41	-0.542385	0.125615	-4.31784	1.57566e-05	0.000191764	1.53356	-0.521466	0.119675	protein_coding	TEF	TEF transcription factor, PAR bZIP family member [Source:HGNC Symbol;Acc:HGNC:11722]
ENSG00000164576	1803.71	-0.317451	0.0735342	-4.31706	1.5812e-05	0.000180996	1.64555	-0.316189	0.072251	protein_coding	SAP30L	SAP30 like [Source:HGNC Symbol;Acc:HGNC:25663]
ENSG00000173846	180.798	0.707114	0.163863	4.31527	1.59409e-05	0.000213621	1.36697	0.671484	0.151597	protein_coding	PLK3	polo like kinase 3 [Source:HGNC Symbol;Acc:HGNC:2154]
ENSG00000015475	744.369	0.367419	0.0851572	4.3146	1.59893e-05	0.000215236	1.35551	0.365831	0.083196	protein_coding	BID	BH3 interacting domain death agonist [Source:HGNC Symbol;Acc:HGNC:1050]
ENSG00000223953	273.205	0.533556	0.123687	4.31376	1.60504e-05	0.000214469	1.36697	0.526811	0.118013	protein_coding	C1QTNF5	C1q and TNF related 5 [Source:HGNC Symbol;Acc:HGNC:14344]
ENSG00000261226	2.25817	1.38188	0.320354	4.31359	1.60627e-05	0.000229993	1.26308	1.14554	0.254198	lncRNA	NA	novel transcript
ENSG00000144579	3703.25	-0.185565	0.043019	-4.31357	1.60641e-05	0.000170858	1.79794	-0.185446	0.0427549	protein_coding	CTDSP1	CTD small phosphatase 1 [Source:HGNC Symbol;Acc:HGNC:21614]
ENSG00000070882	379.657	0.417529	0.0968065	4.31302	1.61039e-05	0.000201119	1.48008	0.415795	0.0939748	protein_coding	OSBPL3	oxysterol binding protein like 3 [Source:HGNC Symbol;Acc:HGNC:16370]
ENSG00000196776	1947.15	0.215399	0.0499427	4.31292	1.61115e-05	0.00018394	1.6442	0.215567	0.0495325	protein_coding	CD47	CD47 molecule [Source:HGNC Symbol;Acc:HGNC:1682]
ENSG00000259772	33.8305	0.912963	0.211685	4.31284	1.61172e-05	0.000180153	1.68671	0.893538	0.187891	lncRNA	NA	uncharacterized LOC283710 [Source:NCBI gene;Acc:283710]
ENSG00000103528	77.2779	-0.5776	0.133952	-4.31199	1.61788e-05	0.000213953	1.3829	-0.57001	0.126841	protein_coding	SYT17	synaptotagmin 17 [Source:HGNC Symbol;Acc:HGNC:24119]
ENSG00000182165	399.302	-0.633321	0.146919	-4.31067	1.6276e-05	0.000202809	1.48008	-0.613378	0.137762	lncRNA	TP53TG1	TP53 target 1 [Source:HGNC Symbol;Acc:HGNC:17026]
ENSG00000091879	78.6334	1.04356	0.242126	4.30996	1.63281e-05	0.00021166	1.41633	1.0136	0.208551	protein_coding	ANGPT2	angiopoietin 2 [Source:HGNC Symbol;Acc:HGNC:485]
ENSG00000239975	583.57	1.10846	0.257421	4.30601	1.66228e-05	0.000186966	1.66604	1.16377	0.218299	IG_V_gene	IGKV1D-33	immunoglobulin kappa variable 1D-33 [Source:HGNC Symbol;Acc:HGNC:5753]
ENSG00000271254	828.725	-0.672904	0.156331	-4.30434	1.67485e-05	0.00017496	1.82342	-0.668055	0.145501	protein_coding	NA	neuroblastoma breakpoint family member 1 [Source:NCBI gene;Acc:102724250]
ENSG00000134757	244.186	1.62524	0.377668	4.30335	1.68237e-05	0.000150155	2.19658	1.09083	0.281733	protein_coding	DSG3	desmoglein 3 [Source:HGNC Symbol;Acc:HGNC:3050]
ENSG00000004866	429.788	0.258646	0.0601283	4.30157	1.69596e-05	0.000210495	1.48008	0.256227	0.0594201	protein_coding	ST7	suppression of tumorigenicity 7 [Source:HGNC Symbol;Acc:HGNC:11351]
ENSG00000185404	401.715	0.273366	0.0635613	4.30083	1.70163e-05	0.000232831	1.3181	0.27366	0.0627288	protein_coding	SP140L	SP140 nuclear body protein like [Source:HGNC Symbol;Acc:HGNC:25105]
ENSG00000160285	1512.77	0.453253	0.105404	4.30013	1.70697e-05	0.000203911	1.54232	0.443658	0.101784	protein_coding	LSS	lanosterol synthase [Source:HGNC Symbol;Acc:HGNC:6708]
ENSG00000054598	37.0929	0.823497	0.191548	4.29917	1.71439e-05	0.000228615	1.35773	0.80792	0.173168	protein_coding	FOXC1	forkhead box C1 [Source:HGNC Symbol;Acc:HGNC:3800]
ENSG00000128655	89.2412	0.608256	0.141487	4.29902	1.71556e-05	0.000219492	1.423	0.556458	0.133265	protein_coding	PDE11A	phosphodiesterase 11A [Source:HGNC Symbol;Acc:HGNC:8773]
ENSG00000103187	4845.85	0.41209	0.095882	4.29788	1.72437e-05	0.000179577	1.81291	0.412099	0.0931179	protein_coding	COTL1	coactosin like F-actin binding protein 1 [Source:HGNC Symbol;Acc:HGNC:18304]
ENSG00000141582	528.366	0.378058	0.0879709	4.29753	1.72711e-05	0.000218819	1.4378	0.377546	0.0858175	protein_coding	CBX4	chromobox 4 [Source:HGNC Symbol;Acc:HGNC:1554]
ENSG00000175040	478.934	0.83131	0.193464	4.29698	1.73138e-05	0.000236248	1.3181	0.83176	0.174422	protein_coding	CHST2	carbohydrate sulfotransferase 2 [Source:HGNC Symbol;Acc:HGNC:1970]
ENSG00000095587	41.2999	0.627846	0.146126	4.29661	1.73429e-05	0.000213993	1.48129	0.600418	0.137178	protein_coding	TLL2	tolloid like 2 [Source:HGNC Symbol;Acc:HGNC:11844]
ENSG00000140993	54.3988	-0.355818	0.0828224	-4.29616	1.73782e-05	0.000221068	1.4288	-0.33894	0.0809944	protein_coding	TIGD7	tigger transposable element derived 7 [Source:HGNC Symbol;Acc:HGNC:18331]
ENSG00000164073	348.589	-0.248456	0.0578364	-4.29585	1.74029e-05	0.000237334	1.3181	-0.248457	0.0572018	protein_coding	MFSD8	major facilitator superfamily domain containing 8 [Source:HGNC Symbol;Acc:HGNC:28486]
ENSG00000169902	105.255	0.727361	0.169323	4.29571	1.74138e-05	0.000220607	1.43633	0.7215	0.155971	protein_coding	TPST1	tyrosylprotein sulfotransferase 1 [Source:HGNC Symbol;Acc:HGNC:12020]
ENSG00000197622	1597.42	0.272024	0.0633353	4.29498	1.74708e-05	0.000214469	1.48724	0.271505	0.0625082	protein_coding	CDC42SE1	CDC42 small effector 1 [Source:HGNC Symbol;Acc:HGNC:17719]
ENSG00000171817	30.9723	-0.549363	0.127927	-4.29435	1.75204e-05	0.000193316	1.68671	-0.528059	0.121595	protein_coding	ZNF540	zinc finger protein 540 [Source:HGNC Symbol;Acc:HGNC:25331]
ENSG00000270562	1.96589	-1.13202	0.263656	-4.29356	1.75832e-05	0.000316359	0.949947	-0.92161	0.220151	lncRNA	NA	novel transcript
ENSG00000100600	3732.45	-0.328075	0.0764582	-4.29091	1.77945e-05	0.000195554	1.69061	-0.327263	0.075021	protein_coding	LGMN	legumain [Source:HGNC Symbol;Acc:HGNC:9472]
ENSG00000131746	345.346	1.00214	0.233625	4.28953	1.79051e-05	0.000213649	1.53435	0.897342	0.202822	protein_coding	TNS4	tensin 4 [Source:HGNC Symbol;Acc:HGNC:24352]
ENSG00000105784	247.236	-0.745848	0.173881	-4.28942	1.79138e-05	0.000246898	1.29639	-0.719288	0.159469	protein_coding	RUNDC3B	RUN domain containing 3B [Source:HGNC Symbol;Acc:HGNC:30286]
ENSG00000244005	583.441	-0.243928	0.0568852	-4.28807	1.80236e-05	0.000227212	1.4378	-0.243592	0.0562812	protein_coding	NFS1	NFS1 cysteine desulfurase [Source:HGNC Symbol;Acc:HGNC:15910]
ENSG00000139890	9.9525	0.990695	0.231157	4.28582	1.82068e-05	0.000200073	1.68671	0.889622	0.201599	protein_coding	REM2	RRAD and GEM like GTPase 2 [Source:HGNC Symbol;Acc:HGNC:20248]
ENSG00000058729	530.423	-0.13084	0.0305305	-4.28556	1.82279e-05	0.000229406	1.4378	-0.130632	0.0304356	protein_coding	RIOK2	RIO kinase 2 [Source:HGNC Symbol;Acc:HGNC:18999]
ENSG00000183092	71.5416	-0.632836	0.147742	-4.2834	1.84063e-05	0.000233026	1.423	-0.611831	0.138347	protein_coding	BEGAIN	brain enriched guanylate kinase associated [Source:HGNC Symbol;Acc:HGNC:24163]
ENSG00000100335	1524.12	-0.190962	0.0445925	-4.28238	1.84903e-05	0.00022131	1.51774	-0.190867	0.0442987	protein_coding	MIEF1	mitochondrial elongation factor 1 [Source:HGNC Symbol;Acc:HGNC:25979]
ENSG00000224968	13.1766	-1.27695	0.298293	-4.28085	1.86182e-05	0.000226009	1.4948	-1.14109	0.242356	lncRNA	LINC01645	long intergenic non-protein coding RNA 1645 [Source:HGNC Symbol;Acc:HGNC:52432]
ENSG00000169071	153.155	0.671165	0.15683	4.27956	1.87266e-05	0.000245042	1.36697	0.654082	0.145947	protein_coding	ROR2	receptor tyrosine kinase like orphan receptor 2 [Source:HGNC Symbol;Acc:HGNC:10257]
ENSG00000204228	382.41	-0.419527	0.0980793	-4.27742	1.8907e-05	0.000230771	1.48008	-0.411648	0.0951239	protein_coding	HSD17B8	hydroxysteroid 17-beta dehydrogenase 8 [Source:HGNC Symbol;Acc:HGNC:3554]
ENSG00000254290	141.597	-0.484267	0.113238	-4.27653	1.89827e-05	0.000255634	1.31529	-0.479562	0.108792	lncRNA	NA	novel transcript
ENSG00000169397	1.62872	2.20338	0.515235	4.27645	1.89894e-05	0.000331499	0.969425	1.55975	0.327856	protein_coding	RNASE3	ribonuclease A family member 3 [Source:HGNC Symbol;Acc:HGNC:10046]
ENSG00000259230	69.3937	0.877779	0.2053	4.27559	1.90629e-05	0.000239435	1.4288	0.74582	0.183054	lncRNA	LINC02323	long intergenic non-protein coding RNA 2323 [Source:HGNC Symbol;Acc:HGNC:53242]
ENSG00000102755	413.36	0.817612	0.19123	4.27554	1.90678e-05	0.000238129	1.4378	0.806083	0.172763	protein_coding	FLT1	fms related tyrosine kinase 1 [Source:HGNC Symbol;Acc:HGNC:3763]
ENSG00000103647	44.2519	-0.548266	0.128257	-4.27475	1.91352e-05	0.000250995	1.35773	-0.534027	0.121931	protein_coding	CORO2B	coronin 2B [Source:HGNC Symbol;Acc:HGNC:2256]
ENSG00000197696	42.6695	0.665207	0.15562	4.27456	1.91513e-05	0.000233026	1.48129	0.635537	0.145005	protein_coding	NMB	neuromedin B [Source:HGNC Symbol;Acc:HGNC:7842]
ENSG00000104369	240.906	0.534984	0.125193	4.27327	1.92629e-05	0.000262618	1.29639	0.512749	0.119331	protein_coding	JPH1	junctophilin 1 [Source:HGNC Symbol;Acc:HGNC:14201]
ENSG00000265933	726.023	1.16717	0.273199	4.27224	1.9352e-05	0.000247823	1.3922	0.804715	0.227945	lncRNA	LINC00668	long intergenic non-protein coding RNA 668 [Source:HGNC Symbol;Acc:HGNC:44328]
ENSG00000053108	7.78365	-0.782056	0.183088	-4.27147	1.94192e-05	0.000281266	1.20334	-0.759392	0.166302	protein_coding	FSTL4	follistatin like 4 [Source:HGNC Symbol;Acc:HGNC:21389]
ENSG00000167711	131.14	0.811411	0.190016	4.27022	1.9528e-05	0.000253447	1.36697	0.768651	0.171862	protein_coding	SERPINF2	serpin family F member 2 [Source:HGNC Symbol;Acc:HGNC:9075]
ENSG00000168778	127.466	0.332889	0.0779817	4.26881	1.96516e-05	0.000254775	1.36697	0.331316	0.076482	protein_coding	TCTN2	tectonic family member 2 [Source:HGNC Symbol;Acc:HGNC:25774]
ENSG00000164402	1597.64	0.189944	0.0444981	4.26858	1.96722e-05	0.000232529	1.5275	0.188734	0.0442069	protein_coding	SEPTIN8	septin 8 [Source:HGNC Symbol;Acc:HGNC:16511]
ENSG00000138669	722.476	-1.21502	0.284646	-4.26853	1.96761e-05	0.000245024	1.4378	-1.10782	0.234731	protein_coding	PRKG2	protein kinase cGMP-dependent 2 [Source:HGNC Symbol;Acc:HGNC:9416]
ENSG00000157557	7741.85	0.324197	0.0759526	4.26841	1.96872e-05	0.000200844	1.81291	0.320696	0.0745434	protein_coding	ETS2	ETS proto-oncogene 2, transcription factor [Source:HGNC Symbol;Acc:HGNC:3489]
ENSG00000134871	4273.02	0.729965	0.17105	4.26756	1.97622e-05	0.000213893	1.69061	0.70964	0.157268	protein_coding	COL4A2	collagen type IV alpha 2 chain [Source:HGNC Symbol;Acc:HGNC:2203]
ENSG00000182749	281.688	0.518205	0.121432	4.26745	1.97718e-05	0.000268144	1.29639	0.496871	0.116041	protein_coding	PAQR7	progestin and adipoQ receptor family member 7 [Source:HGNC Symbol;Acc:HGNC:23146]
ENSG00000168995	71.3428	0.67272	0.157689	4.26611	1.98907e-05	0.000250246	1.41633	0.671921	0.146678	protein_coding	SIGLEC7	sialic acid binding Ig like lectin 7 [Source:HGNC Symbol;Acc:HGNC:10876]
ENSG00000143179	1269.97	-0.336154	0.0788368	-4.26392	2.00872e-05	0.000234503	1.54232	-0.334002	0.0772654	protein_coding	UCK2	uridine-cytidine kinase 2 [Source:HGNC Symbol;Acc:HGNC:12562]
ENSG00000229644	163.009	0.995171	0.233465	4.26261	2.02052e-05	0.000269902	1.31529	0.928526	0.202737	processed_pseudogene	NAMPTP1	nicotinamide phosphoribosyltransferase pseudogene 1 [Source:HGNC Symbol;Acc:HGNC:17633]
ENSG00000155906	528.948	-0.343029	0.0804756	-4.26252	2.02131e-05	0.000220639	1.66604	-0.340639	0.0788057	protein_coding	RMND1	required for meiotic nuclear division 1 homolog [Source:HGNC Symbol;Acc:HGNC:21176]
ENSG00000151014	131.654	0.635791	0.149174	4.26209	2.02525e-05	0.000251886	1.4288	0.608301	0.139667	protein_coding	NOCT	nocturnin [Source:HGNC Symbol;Acc:HGNC:14254]
ENSG00000153774	1275.19	-0.419218	0.0983667	-4.26178	2.02804e-05	0.000244316	1.48724	-0.411323	0.0953909	protein_coding	CFDP1	craniofacial development protein 1 [Source:HGNC Symbol;Acc:HGNC:1873]
ENSG00000259807	1.72316	2.17617	0.510665	4.26144	2.03111e-05	0.000292623	1.20334	1.58019	0.326409	lncRNA	NA	novel transcript
ENSG00000171970	281.466	-0.454603	0.106686	-4.26115	2.03381e-05	0.000175926	2.19658	-0.446487	0.102933	protein_coding	ZNF57	zinc finger protein 57 [Source:HGNC Symbol;Acc:HGNC:13125]
ENSG00000285467	9.13206	-0.770538	0.180838	-4.26094	2.03572e-05	0.000234706	1.56084	-0.736022	0.164447	lncRNA	NA	dehydrogenase/reductase 4 like 1 [Source:NCBI gene;Acc:728635]
ENSG00000140451	42.9047	0.575759	0.135148	4.26021	2.04232e-05	0.000264999	1.35773	0.566347	0.127972	protein_coding	PIF1	PIF1 5'-to-3' DNA helicase [Source:HGNC Symbol;Acc:HGNC:26220]
ENSG00000075142	7607.15	-0.579372	0.135998	-4.26014	2.04299e-05	0.000212659	1.76182	-0.562133	0.128597	protein_coding	SRI	sorcin [Source:HGNC Symbol;Acc:HGNC:11292]
ENSG00000130312	1197.46	-0.463295	0.108773	-4.25929	2.05075e-05	0.000240804	1.5275	-0.453786	0.10481	protein_coding	MRPL34	mitochondrial ribosomal protein L34 [Source:HGNC Symbol;Acc:HGNC:14488]
ENSG00000188001	15.0679	0.908101	0.213287	4.25765	2.0659e-05	0.000247131	1.4912	0.829234	0.189089	protein_coding	TPRG1	tumor protein p63 regulated 1 [Source:HGNC Symbol;Acc:HGNC:24759]
ENSG00000075188	419.4	0.240149	0.0564218	4.25632	2.07823e-05	0.000251275	1.47215	0.239274	0.0558359	protein_coding	NUP37	nucleoporin 37 [Source:HGNC Symbol;Acc:HGNC:29929]
ENSG00000261183	351.342	-0.613627	0.144169	-4.25631	2.07831e-05	0.000255893	1.4378	-0.593625	0.135471	lncRNA	SPINT1-AS1	SPINT1 antisense RNA 1 [Source:HGNC Symbol;Acc:HGNC:53162]
ENSG00000005059	365.975	0.614775	0.144489	4.25483	2.09208e-05	0.000277521	1.3181	0.60376	0.135761	protein_coding	MCUB	mitochondrial calcium uniporter dominant negative beta subunit [Source:HGNC Symbol;Acc:HGNC:26076]
ENSG00000149300	206.941	-0.550639	0.129443	-4.25392	2.10064e-05	0.000245024	1.53435	-0.543566	0.122971	protein_coding	C11orf52	chromosome 11 open reading frame 52 [Source:HGNC Symbol;Acc:HGNC:30531]
ENSG00000176485	472.262	0.73222	0.172136	4.25374	2.10233e-05	0.000252278	1.48008	0.710321	0.158127	protein_coding	PLAAT3	phospholipase A and acyltransferase 3 [Source:HGNC Symbol;Acc:HGNC:17825]
ENSG00000261742	1.54934	2.5768	0.605793	4.2536	2.10362e-05	0.000366406	0.949947	1.58496	0.344925	lncRNA	LINC00922	long intergenic non-protein coding RNA 922 [Source:HGNC Symbol;Acc:HGNC:27545]
ENSG00000160471	39.0211	1.07071	0.251772	4.25268	2.11224e-05	0.000227108	1.68671	0.85838	0.214104	protein_coding	COX6B2	cytochrome c oxidase subunit 6B2 [Source:HGNC Symbol;Acc:HGNC:24380]
ENSG00000247315	597.834	-0.173371	0.0407735	-4.25204	2.11829e-05	0.000267761	1.3922	-0.172618	0.0405482	protein_coding	ZCCHC3	zinc finger CCHC-type containing 3 [Source:HGNC Symbol;Acc:HGNC:16230]
ENSG00000114812	1972.94	-0.626067	0.14724	-4.25202	2.1185e-05	0.000230635	1.6603	-0.626316	0.138036	protein_coding	VIPR1	vasoactive intestinal peptide receptor 1 [Source:HGNC Symbol;Acc:HGNC:12694]
ENSG00000124019	17.8493	0.757338	0.178152	4.25107	2.12752e-05	0.000228497	1.68671	0.736348	0.163092	protein_coding	FAM124B	family with sequence similarity 124 member B [Source:HGNC Symbol;Acc:HGNC:26224]
ENSG00000116962	1521.56	0.689891	0.162312	4.2504	2.13387e-05	0.000246941	1.54232	0.670962	0.150335	protein_coding	NID1	nidogen 1 [Source:HGNC Symbol;Acc:HGNC:7821]
ENSG00000116661	82.0133	0.903845	0.212769	4.24801	2.15674e-05	0.000266864	1.423	0.814138	0.18847	protein_coding	FBXO2	F-box protein 2 [Source:HGNC Symbol;Acc:HGNC:13581]
ENSG00000188133	4.33861	1.48871	0.350479	4.24764	2.16029e-05	0.000739458	0.413972	1.25637	0.268996	protein_coding	TMEM215	transmembrane protein 215 [Source:HGNC Symbol;Acc:HGNC:33816]
ENSG00000138061	122.475	0.919807	0.216589	4.24679	2.16852e-05	0.000286588	1.31529	0.797473	0.191151	protein_coding	CYP1B1	cytochrome P450 family 1 subfamily B member 1 [Source:HGNC Symbol;Acc:HGNC:2597]
ENSG00000143603	173.168	0.849832	0.200176	4.24543	2.18174e-05	0.000288182	1.31529	0.861895	0.17942	protein_coding	KCNN3	potassium calcium-activated channel subfamily N member 3 [Source:HGNC Symbol;Acc:HGNC:6292]
ENSG00000177359	24.4554	-0.80005	0.188475	-4.24486	2.18728e-05	0.000259525	1.4912	-0.71176	0.170266	transcribed_unprocessed_pseudogene	NA	ovostatin 2
ENSG00000115750	147.555	0.301002	0.070919	4.24431	2.19272e-05	0.000279601	1.3683	0.299816	0.0697811	protein_coding	TAF1B	TATA-box binding protein associated factor, RNA polymerase I subunit B [Source:HGNC Symbol;Acc:HGNC:11533]
ENSG00000166147	774.977	0.809254	0.19067	4.24426	2.19316e-05	0.000268144	1.4378	0.767998	0.172332	protein_coding	FBN1	fibrillin 1 [Source:HGNC Symbol;Acc:HGNC:3603]
ENSG00000101935	469.146	0.230339	0.0542907	4.2427	2.2085e-05	0.000263442	1.48008	0.229542	0.0537679	protein_coding	AMMECR1	AMMECR nuclear protein 1 [Source:HGNC Symbol;Acc:HGNC:467]
ENSG00000154059	775.124	-0.184066	0.0433851	-4.24262	2.2093e-05	0.000238129	1.66604	-0.183447	0.0431146	protein_coding	IMPACT	impact RWD domain protein [Source:HGNC Symbol;Acc:HGNC:20387]
ENSG00000184489	236.892	0.840147	0.198034	4.24243	2.21116e-05	0.000270055	1.4378	0.843025	0.177825	protein_coding	PTP4A3	protein tyrosine phosphatase 4A3 [Source:HGNC Symbol;Acc:HGNC:9636]
ENSG00000183655	365.278	0.258237	0.0608867	4.24127	2.22263e-05	0.000271271	1.4378	0.254464	0.0601517	protein_coding	KLHL25	kelch like family member 25 [Source:HGNC Symbol;Acc:HGNC:25732]
ENSG00000160223	331.024	-0.47548	0.112148	-4.23975	2.23771e-05	0.000284703	1.36697	-0.461692	0.107825	protein_coding	ICOSLG	inducible T cell costimulator ligand [Source:HGNC Symbol;Acc:HGNC:17087]
ENSG00000111450	99.8722	0.55797	0.131607	4.23967	2.23848e-05	0.000281972	1.3829	0.556521	0.124905	protein_coding	STX2	syntaxin 2 [Source:HGNC Symbol;Acc:HGNC:3403]
ENSG00000287331	5.60236	1.34827	0.318027	4.2395	2.24018e-05	0.000318017	1.20334	0.952735	0.252078	lncRNA	NA	novel transcript
ENSG00000079335	592.951	-0.604623	0.142626	-4.23923	2.24287e-05	0.000278291	1.40788	-0.593424	0.134185	protein_coding	CDC14A	cell division cycle 14A [Source:HGNC Symbol;Acc:HGNC:1718]
ENSG00000188910	291.487	0.990255	0.233601	4.2391	2.24422e-05	0.000191125	2.19658	0.877613	0.20281	protein_coding	GJB3	gap junction protein beta 3 [Source:HGNC Symbol;Acc:HGNC:4285]
ENSG00000123178	458.809	-0.306101	0.0722417	-4.23718	2.26342e-05	0.000296441	1.3181	-0.306207	0.0710234	protein_coding	SPRYD7	SPRY domain containing 7 [Source:HGNC Symbol;Acc:HGNC:14297]
ENSG00000168564	695.219	-0.180825	0.0426902	-4.23575	2.27788e-05	0.000291643	1.35551	-0.180291	0.0424321	protein_coding	CDKN2AIP	CDKN2A interacting protein [Source:HGNC Symbol;Acc:HGNC:24325]
ENSG00000175220	2084.76	0.209269	0.0494132	4.23509	2.28459e-05	0.000245435	1.66409	0.207161	0.0490155	protein_coding	ARHGAP1	Rho GTPase activating protein 1 [Source:HGNC Symbol;Acc:HGNC:673]
ENSG00000151466	222.987	0.213077	0.0503214	4.23432	2.29243e-05	0.000263485	1.53435	0.213197	0.0499072	protein_coding	SCLT1	sodium channel and clathrin linker 1 [Source:HGNC Symbol;Acc:HGNC:26406]
ENSG00000153303	410.616	-0.985491	0.232813	-4.23298	2.30615e-05	0.000300924	1.3181	-0.923143	0.202263	protein_coding	FRMD1	FERM domain containing 1 [Source:HGNC Symbol;Acc:HGNC:21240]
ENSG00000183853	393.248	0.683577	0.161493	4.23286	2.30742e-05	0.000300931	1.3181	0.676532	0.149692	protein_coding	KIRREL1	kirre like nephrin family adhesion molecule 1 [Source:HGNC Symbol;Acc:HGNC:15734]
ENSG00000253882	104.235	0.545875	0.129038	4.23035	2.33329e-05	0.000284168	1.4288	0.530348	0.122674	transcribed_unprocessed_pseudogene	NA	family with sequence similarity 115, member C (FAM115C) pseudogene
ENSG00000251468	3.227	-1.14714	0.271258	-4.22895	2.34785e-05	0.000787933	0.413972	-0.952213	0.225623	unprocessed_pseudogene	NA	regulatory solute carrier protein, family 1, member 1 (RSC1A1) pseudogene
ENSG00000117054	2333.44	-0.424739	0.100457	-4.22808	2.35691e-05	0.000251827	1.66409	-0.423697	0.0972972	protein_coding	ACADM	acyl-CoA dehydrogenase medium chain [Source:HGNC Symbol;Acc:HGNC:89]
ENSG00000168522	1227.73	-0.206399	0.0488191	-4.22784	2.35949e-05	0.000272554	1.51774	-0.204997	0.0484347	protein_coding	FNTA	farnesyltransferase, CAAX box, alpha [Source:HGNC Symbol;Acc:HGNC:3782]
ENSG00000006704	326.535	0.424595	0.100459	4.22657	2.37281e-05	0.000271271	1.53435	0.40274	0.0973039	protein_coding	GTF2IRD1	GTF2I repeat domain containing 1 [Source:HGNC Symbol;Acc:HGNC:4661]
ENSG00000165304	309.527	0.391884	0.0927218	4.22645	2.37403e-05	0.000200116	2.19658	0.386307	0.0902216	protein_coding	MELK	maternal embryonic leucine zipper kinase [Source:HGNC Symbol;Acc:HGNC:16870]
ENSG00000204308	1888.03	-0.369434	0.0874216	-4.22589	2.37993e-05	0.000253596	1.66409	-0.365778	0.0853014	protein_coding	RNF5	ring finger protein 5 [Source:HGNC Symbol;Acc:HGNC:10068]
ENSG00000134489	13.6344	1.06005	0.250855	4.22573	2.38166e-05	0.000278291	1.4948	1.0327	0.214595	protein_coding	HRH4	histamine receptor H4 [Source:HGNC Symbol;Acc:HGNC:17383]
ENSG00000265491	593.061	0.169434	0.0400989	4.22541	2.3851e-05	0.000295907	1.3922	0.169411	0.0398862	protein_coding	RNF115	ring finger protein 115 [Source:HGNC Symbol;Acc:HGNC:18154]
ENSG00000229391	193.186	1.18926	0.281475	4.22509	2.38843e-05	0.00031118	1.31529	0.984995	0.232884	transcribed_unprocessed_pseudogene	HLA-DRB6	major histocompatibility complex, class II, DR beta 6 (pseudogene) [Source:HGNC Symbol;Acc:HGNC:4954]
ENSG00000104267	15919	1.38241	0.327218	4.22475	2.39206e-05	0.000251709	1.69061	0.766827	0.25798	protein_coding	CA2	carbonic anhydrase 2 [Source:HGNC Symbol;Acc:HGNC:1373]
ENSG00000160293	1603.07	-0.385007	0.0911627	-4.2233	2.40749e-05	0.000277502	1.51774	-0.383631	0.0887703	protein_coding	VAV2	vav guanine nucleotide exchange factor 2 [Source:HGNC Symbol;Acc:HGNC:12658]
ENSG00000183570	54.8539	0.776063	0.183799	4.22234	2.41777e-05	0.000293051	1.4288	0.768132	0.167243	protein_coding	PCBP3	poly(rC) binding protein 3 [Source:HGNC Symbol;Acc:HGNC:8651]
ENSG00000170667	583.706	0.570306	0.135118	4.22081	2.43431e-05	0.000300898	1.3922	0.547576	0.127852	protein_coding	RASA4B	RAS p21 protein activator 4B [Source:HGNC Symbol;Acc:HGNC:35202]
ENSG00000131236	13601.3	0.208099	0.0493068	4.2205	2.43759e-05	0.000246941	1.76182	0.20688	0.0489111	protein_coding	CAP1	cyclase associated actin cytoskeleton regulatory protein 1 [Source:HGNC Symbol;Acc:HGNC:20040]
ENSG00000024422	891.743	0.687668	0.162962	4.2198	2.44516e-05	0.000273055	1.56911	0.67238	0.150858	protein_coding	EHD2	EH domain containing 2 [Source:HGNC Symbol;Acc:HGNC:3243]
ENSG00000127074	113.128	-0.934058	0.22137	-4.21944	2.44915e-05	0.000307348	1.36697	-0.803265	0.194379	protein_coding	RGS13	regulator of G protein signaling 13 [Source:HGNC Symbol;Acc:HGNC:9995]
ENSG00000123146	3082.02	0.370436	0.0878101	4.21861	2.45814e-05	0.000263485	1.64588	0.364102	0.0856642	protein_coding	ADGRE5	adhesion G protein-coupled receptor E5 [Source:HGNC Symbol;Acc:HGNC:1711]
ENSG00000183476	86.3811	-0.999219	0.236874	-4.21835	2.461e-05	0.000298241	1.423	-0.924477	0.204959	protein_coding	SH2D7	SH2 domain containing 7 [Source:HGNC Symbol;Acc:HGNC:34549]
ENSG00000285278	1.97843	1.67262	0.396541	4.21802	2.46459e-05	0.000410138	0.97164	1.15278	0.287988	lncRNA	NA	novel transcript, antisense to TFAP2A
ENSG00000216895	74.1083	-0.389967	0.0924587	-4.21774	2.46763e-05	0.000300137	1.41633	-0.38102	0.0899451	lncRNA	NA	novel transcript, antisense to RBM33
ENSG00000277481	3.56171	1.17802	0.279327	4.21735	2.47188e-05	0.000344955	1.20334	0.983555	0.231772	protein_coding	PKD1L3	polycystin 1 like 3, transient receptor potential channel interacting [Source:HGNC Symbol;Acc:HGNC:21716]
ENSG00000198901	689.455	0.389546	0.0923815	4.21671	2.47887e-05	0.00026283	1.66604	0.384688	0.0899015	protein_coding	PRC1	protein regulator of cytokinesis 1 [Source:HGNC Symbol;Acc:HGNC:9341]
ENSG00000130813	541.517	0.361464	0.0857542	4.21512	2.49648e-05	0.000314944	1.35551	0.358634	0.0837533	protein_coding	SHFL	shiftless antiviral inhibitor of ribosomal frameshifting [Source:HGNC Symbol;Acc:HGNC:25649]
ENSG00000171714	188.586	-0.787348	0.186847	-4.21387	2.51028e-05	0.000314219	1.3683	-0.740615	0.169435	protein_coding	ANO5	anoctamin 5 [Source:HGNC Symbol;Acc:HGNC:27337]
ENSG00000128242	422.58	-0.716057	0.169944	-4.2135	2.51449e-05	0.000295487	1.47215	-0.692897	0.156375	protein_coding	GAL3ST1	galactose-3-O-sulfotransferase 1 [Source:HGNC Symbol;Acc:HGNC:24240]
ENSG00000180787	265.232	-0.325752	0.0773118	-4.21348	2.51461e-05	0.000210416	2.19658	-0.324319	0.0758271	protein_coding	ZFP3	ZFP3 zinc finger protein [Source:HGNC Symbol;Acc:HGNC:12861]
ENSG00000146242	363.109	0.403254	0.0957176	4.21296	2.5205e-05	0.000324958	1.3181	0.395506	0.0929754	protein_coding	TPBG	trophoblast glycoprotein [Source:HGNC Symbol;Acc:HGNC:12004]
ENSG00000283646	11.1641	0.893105	0.212014	4.21247	2.52589e-05	0.000292795	1.4948	0.798532	0.188167	lncRNA	LINC02009	long intergenic non-protein coding RNA 2009 [Source:HGNC Symbol;Acc:HGNC:52845]
ENSG00000078246	236.65	0.265657	0.0630716	4.21199	2.5313e-05	0.00033061	1.29639	0.264739	0.0622615	protein_coding	TULP3	TUB like protein 3 [Source:HGNC Symbol;Acc:HGNC:12425]
ENSG00000168397	784.172	-0.207237	0.0492095	-4.21133	2.53869e-05	0.000243515	1.86887	-0.206747	0.0488159	protein_coding	ATG4B	autophagy related 4B cysteine peptidase [Source:HGNC Symbol;Acc:HGNC:20790]
ENSG00000225101	3.73733	1.81778	0.431787	4.2099	2.55488e-05	0.000354352	1.20334	1.3111	0.301576	transcribed_unprocessed_pseudogene	OR52K3P	olfactory receptor family 52 subfamily K member 3 pseudogene [Source:HGNC Symbol;Acc:HGNC:15224]
ENSG00000231856	44.9288	-0.408255	0.0970518	-4.20656	2.59282e-05	0.000299688	1.4912	-0.402047	0.0941569	lncRNA	NA	novel transcript
ENSG00000107021	866.643	-0.279899	0.0665518	-4.20573	2.60236e-05	0.000253341	1.82342	-0.278918	0.0655925	protein_coding	TBC1D13	TBC1 domain family member 13 [Source:HGNC Symbol;Acc:HGNC:25571]
ENSG00000115641	2301.01	0.463598	0.11028	4.20381	2.62458e-05	0.000278431	1.64555	0.443838	0.106163	protein_coding	FHL2	four and a half LIM domains 2 [Source:HGNC Symbol;Acc:HGNC:3703]
ENSG00000041982	1764.81	1.17281	0.279024	4.20328	2.63075e-05	0.000276717	1.66409	1.0577	0.231448	protein_coding	TNC	tenascin C [Source:HGNC Symbol;Acc:HGNC:5318]
ENSG00000010404	2750.72	-0.303393	0.0721945	-4.20243	2.64061e-05	0.000280063	1.6442	-0.301524	0.0709787	protein_coding	IDS	iduronate 2-sulfatase [Source:HGNC Symbol;Acc:HGNC:5389]
ENSG00000249042	169.092	0.36482	0.0868154	4.20225	2.64275e-05	0.000327538	1.3683	0.355644	0.0847524	lncRNA	NA	novel transcript
ENSG00000162542	594.568	0.186718	0.0444332	4.20222	2.64308e-05	0.000320118	1.40788	0.185424	0.0441441	protein_coding	TMCO4	transmembrane and coiled-coil domains 4 [Source:HGNC Symbol;Acc:HGNC:27393]
ENSG00000173175	206.832	-0.563366	0.134066	-4.20216	2.64382e-05	0.000327818	1.36697	-0.546706	0.126948	protein_coding	ADCY5	adenylate cyclase 5 [Source:HGNC Symbol;Acc:HGNC:236]
ENSG00000117152	35.3646	1.03319	0.245944	4.20092	2.65835e-05	0.000307693	1.48129	0.972825	0.211073	protein_coding	RGS4	regulator of G protein signaling 4 [Source:HGNC Symbol;Acc:HGNC:10000]
ENSG00000166801	656.639	0.220761	0.0525543	4.20062	2.66183e-05	0.000321965	1.40788	0.220481	0.0520787	protein_coding	FAM111A	family with sequence similarity 111 member A [Source:HGNC Symbol;Acc:HGNC:24725]
ENSG00000179873	3.7691	-1.1193	0.266502	-4.19996	2.66966e-05	0.000295582	1.56084	-0.962396	0.223161	protein_coding	NLRP11	NLR family pyrin domain containing 11 [Source:HGNC Symbol;Acc:HGNC:22945]
ENSG00000226287	80.2868	-0.491544	0.117079	-4.19839	2.68814e-05	0.000319521	1.43633	-0.480734	0.112156	transcribed_unprocessed_pseudogene	TMEM191A	transmembrane protein 191A (pseudogene) [Source:HGNC Symbol;Acc:HGNC:25317]
ENSG00000170581	1202.17	0.344348	0.0820197	4.19836	2.68854e-05	0.000301842	1.53037	0.346262	0.0802601	protein_coding	STAT2	signal transducer and activator of transcription 2 [Source:HGNC Symbol;Acc:HGNC:11363]
ENSG00000108465	1019.87	0.177912	0.0423928	4.19676	2.70762e-05	0.000297732	1.56911	0.177097	0.0421407	protein_coding	CDK5RAP3	CDK5 regulatory subunit associated protein 3 [Source:HGNC Symbol;Acc:HGNC:18673]
ENSG00000275688	461.403	-0.455982	0.108657	-4.19651	2.71063e-05	0.000314944	1.47215	-0.441712	0.104704	protein_coding	CCL15-CCL14	CCL15-CCL14 readthrough (NMD candidate) [Source:HGNC Symbol;Acc:HGNC:44436]
ENSG00000158186	137.985	0.721877	0.172149	4.19332	2.74903e-05	0.000326621	1.4288	0.718641	0.158177	protein_coding	MRAS	muscle RAS oncogene homolog [Source:HGNC Symbol;Acc:HGNC:7227]
ENSG00000259479	97.0141	0.839885	0.200346	4.19217	2.76303e-05	0.000336907	1.3829	0.782889	0.179521	transcribed_unprocessed_pseudogene	SORD2P	sorbitol dehydrogenase 2, pseudogene [Source:HGNC Symbol;Acc:HGNC:49919]
ENSG00000153132	19.9595	-0.917106	0.218925	-4.18913	2.80027e-05	0.000320118	1.4912	-0.819762	0.192646	protein_coding	CLGN	calmegin [Source:HGNC Symbol;Acc:HGNC:2060]
ENSG00000139178	732.082	0.296631	0.0708153	4.18881	2.80427e-05	0.000291962	1.66604	0.29568	0.0696695	protein_coding	C1RL	complement C1r subcomponent like [Source:HGNC Symbol;Acc:HGNC:21265]
ENSG00000170638	1285.08	0.288938	0.0689892	4.18817	2.81214e-05	0.000314944	1.5275	0.287424	0.0679257	protein_coding	TRABD	TraB domain containing [Source:HGNC Symbol;Acc:HGNC:28805]
ENSG00000104967	39.299	0.783957	0.187204	4.1877	2.81794e-05	0.000347638	1.35773	0.765917	0.16985	protein_coding	NOVA2	NOVA alternative splicing regulator 2 [Source:HGNC Symbol;Acc:HGNC:7887]
ENSG00000261221	666.742	-0.185368	0.0442718	-4.18705	2.82602e-05	0.000293603	1.66604	-0.185288	0.0439836	protein_coding	ZNF865	zinc finger protein 865 [Source:HGNC Symbol;Acc:HGNC:38705]
ENSG00000123607	297.21	-0.231991	0.0554169	-4.18628	2.83559e-05	0.000232831	2.19658	-0.230585	0.0548586	protein_coding	TTC21B	tetratricopeptide repeat domain 21B [Source:HGNC Symbol;Acc:HGNC:25660]
ENSG00000135622	95.9658	0.352451	0.0842145	4.18515	2.84972e-05	0.000335069	1.43633	0.351738	0.0823439	protein_coding	SEMA4F	ssemaphorin 4F [Source:HGNC Symbol;Acc:HGNC:10734]
ENSG00000074660	175.77	0.705989	0.168696	4.18498	2.85194e-05	0.000348756	1.3683	0.698774	0.155445	protein_coding	SCARF1	scavenger receptor class F member 1 [Source:HGNC Symbol;Acc:HGNC:16820]
ENSG00000163931	5385.62	0.26516	0.0633663	4.18456	2.85724e-05	0.000295515	1.67178	0.263106	0.062537	protein_coding	TKT	transketolase [Source:HGNC Symbol;Acc:HGNC:11834]
ENSG00000177875	13.1372	0.91236	0.218093	4.18335	2.87245e-05	0.000326835	1.4912	0.874429	0.192611	protein_coding	CCDC184	coiled-coil domain containing 184 [Source:HGNC Symbol;Acc:HGNC:33749]
ENSG00000104918	2.63042	2.29292	0.548111	4.18333	2.87276e-05	0.000393317	1.1934	1.63343	0.333611	protein_coding	RETN	resistin [Source:HGNC Symbol;Acc:HGNC:20389]
ENSG00000172765	454.494	0.207561	0.049629	4.18225	2.88642e-05	0.000338163	1.4378	0.206616	0.0492285	protein_coding	TMCC1	transmembrane and coiled-coil domain family 1 [Source:HGNC Symbol;Acc:HGNC:29116]
ENSG00000089685	604.433	0.454087	0.108592	4.18158	2.89489e-05	0.000338807	1.4378	0.447158	0.104655	protein_coding	BIRC5	baculoviral IAP repeat containing 5 [Source:HGNC Symbol;Acc:HGNC:593]
ENSG00000124201	2097.68	0.374682	0.0896146	4.18104	2.90175e-05	0.000302757	1.64588	0.370627	0.0873393	protein_coding	ZNFX1	zinc finger NFX1-type containing 1 [Source:HGNC Symbol;Acc:HGNC:29271]
ENSG00000139197	842.83	-0.20737	0.049604	-4.18051	2.90856e-05	0.00027506	1.85188	-0.20682	0.049201	protein_coding	PEX5	peroxisomal biogenesis factor 5 [Source:HGNC Symbol;Acc:HGNC:9719]
ENSG00000105373	9608.05	-0.419764	0.10043	-4.17967	2.91933e-05	0.000300663	1.67178	-0.407298	0.0972732	protein_coding	NOP53	NOP53 ribosome biogenesis factor [Source:HGNC Symbol;Acc:HGNC:4333]
ENSG00000179914	19871.7	0.928238	0.222197	4.17754	2.94676e-05	0.000282994	1.81291	0.908122	0.195031	protein_coding	ITLN1	intelectin 1 [Source:HGNC Symbol;Acc:HGNC:18259]
ENSG00000136114	34.6298	0.767823	0.18385	4.17636	2.96208e-05	0.000362079	1.35773	0.762186	0.167355	protein_coding	THSD1	thrombospondin type 1 domain containing 1 [Source:HGNC Symbol;Acc:HGNC:17754]
ENSG00000154025	4.20428	-1.14475	0.274117	-4.17615	2.96483e-05	0.000400767	1.20334	-0.98712	0.227417	protein_coding	SLC5A10	solute carrier family 5 member 10 [Source:HGNC Symbol;Acc:HGNC:23155]
ENSG00000182621	149.071	0.61037	0.146163	4.17596	2.96736e-05	0.00036082	1.36697	0.583377	0.137178	protein_coding	PLCB1	phospholipase C beta 1 [Source:HGNC Symbol;Acc:HGNC:15917]
ENSG00000142733	381.277	0.474838	0.113712	4.17578	2.96962e-05	0.000339268	1.47215	0.460619	0.109231	protein_coding	MAP3K6	mitogen-activated protein kinase kinase kinase 6 [Source:HGNC Symbol;Acc:HGNC:6858]
ENSG00000108702	1.51239	3.874	0.927753	4.17568	2.97096e-05	0.000401395	1.20334	1.01314	0.355535	protein_coding	CCL1	C-C motif chemokine ligand 1 [Source:HGNC Symbol;Acc:HGNC:10609]
ENSG00000064692	56.9253	0.779042	0.186577	4.17544	2.97416e-05	0.000347009	1.43633	0.766215	0.169364	protein_coding	SNCAIP	synuclein alpha interacting protein [Source:HGNC Symbol;Acc:HGNC:11139]
ENSG00000241316	82.8579	-0.416758	0.0998345	-4.17449	2.98649e-05	0.000348091	1.43633	-0.410731	0.0967275	lncRNA	SUCLG2-AS1	SUCLG2 antisense RNA 1 (head to head) [Source:HGNC Symbol;Acc:HGNC:49643]
ENSG00000121905	21.5468	-0.734641	0.175991	-4.17431	2.98885e-05	0.000337797	1.4912	-0.681519	0.160965	protein_coding	HPCA	hippocalcin [Source:HGNC Symbol;Acc:HGNC:5144]
ENSG00000157554	167.081	0.669827	0.160502	4.17333	3.0018e-05	0.000375908	1.31529	0.677416	0.148919	protein_coding	ERG	ETS transcription factor ERG [Source:HGNC Symbol;Acc:HGNC:3446]
ENSG00000105948	63.0552	0.404992	0.0970576	4.17269	3.0102e-05	0.000352341	1.4288	0.402031	0.0942519	protein_coding	TTC26	tetratricopeptide repeat domain 26 [Source:HGNC Symbol;Acc:HGNC:21882]
ENSG00000086062	4555.05	0.420668	0.100821	4.17244	3.0135e-05	0.000288634	1.81291	0.412062	0.0976295	protein_coding	B4GALT1	beta-1,4-galactosyltransferase 1 [Source:HGNC Symbol;Acc:HGNC:924]
ENSG00000221923	109.415	-0.522195	0.125158	-4.17227	3.01576e-05	0.000365218	1.36697	-0.485046	0.119255	protein_coding	ZNF880	zinc finger protein 880 [Source:HGNC Symbol;Acc:HGNC:37249]
ENSG00000142611	51.8606	0.676313	0.162113	4.17185	3.02135e-05	0.000353284	1.4288	0.618221	0.150192	protein_coding	PRDM16	PR/SET domain 16 [Source:HGNC Symbol;Acc:HGNC:14000]
ENSG00000162129	328.593	0.22836	0.0547417	4.17159	3.02485e-05	0.000333286	1.53435	0.227587	0.054207	protein_coding	CLPB	ClpB homolog, mitochondrial AAA ATPase chaperonin [Source:HGNC Symbol;Acc:HGNC:30664]
ENSG00000134910	3267.79	0.291875	0.0699719	4.17132	3.02846e-05	0.000307348	1.69061	0.289036	0.0688631	protein_coding	STT3A	STT3 oligosaccharyltransferase complex catalytic subunit A [Source:HGNC Symbol;Acc:HGNC:6172]
ENSG00000145365	436.234	0.67631	0.162136	4.17124	3.0295e-05	0.000377994	1.3181	0.669145	0.150205	protein_coding	TIFA	TRAF interacting protein with forkhead associated domain [Source:HGNC Symbol;Acc:HGNC:19075]
ENSG00000145332	861.602	-0.321145	0.0769945	-4.17101	3.03248e-05	0.000334124	1.53356	-0.320988	0.0755277	protein_coding	KLHL8	kelch like family member 8 [Source:HGNC Symbol;Acc:HGNC:18644]
ENSG00000104783	593.291	0.69078	0.16567	4.16961	3.05115e-05	0.000362993	1.3922	0.651681	0.153022	protein_coding	KCNN4	potassium calcium-activated channel subfamily N member 4 [Source:HGNC Symbol;Acc:HGNC:6293]
ENSG00000213722	1119.85	-0.424886	0.101905	-4.16945	3.05339e-05	0.000329658	1.56911	-0.417841	0.0986127	protein_coding	DDAH2	dimethylarginine dimethylaminohydrolase 2 [Source:HGNC Symbol;Acc:HGNC:2716]
ENSG00000111052	125.623	-0.836056	0.200563	-4.16855	3.06547e-05	0.000370487	1.36697	-0.765677	0.179579	protein_coding	LIN7A	lin-7 homolog A, crumbs cell polarity complex component [Source:HGNC Symbol;Acc:HGNC:17787]
ENSG00000166135	1282.02	-0.211344	0.0507032	-4.16826	3.06933e-05	0.000338302	1.5275	-0.210184	0.0502734	protein_coding	HIF1AN	hypoxia inducible factor 1 subunit alpha inhibitor [Source:HGNC Symbol;Acc:HGNC:17113]
ENSG00000244586	1.15381	2.11172	0.506693	4.16765	3.07753e-05	0.000819209	0.516421	1.44879	0.326197	lncRNA	WNT5A-AS1	WNT5A antisense RNA 1 [Source:HGNC Symbol;Acc:HGNC:40616]
ENSG00000127588	22.0687	-1.04392	0.250574	-4.16612	3.09831e-05	0.000324958	1.62095	-0.963788	0.213791	protein_coding	GNG13	G protein subunit gamma 13 [Source:HGNC Symbol;Acc:HGNC:14131]
ENSG00000251493	72.8423	-1.20756	0.289872	-4.16586	3.10181e-05	0.000362916	1.41633	-1.05958	0.237028	protein_coding	FOXD1	forkhead box D1 [Source:HGNC Symbol;Acc:HGNC:3802]
ENSG00000167634	23.878	1.15784	0.278072	4.16381	3.12986e-05	0.000353185	1.48129	1.07223	0.231023	protein_coding	NLRP7	NLR family pyrin domain containing 7 [Source:HGNC Symbol;Acc:HGNC:22947]
ENSG00000219481	1234.81	-0.562474	0.135107	-4.16318	3.13844e-05	0.000346892	1.51774	-0.565204	0.127838	protein_coding	NBPF1	NBPF member 1 [Source:HGNC Symbol;Acc:HGNC:26088]
ENSG00000233006	40.6036	-0.590715	0.141961	-4.1611	3.16725e-05	0.000355765	1.48129	-0.578925	0.133603	lncRNA	MIR3936HG	MIR3936 host gene [Source:HGNC Symbol;Acc:HGNC:40538]
ENSG00000184221	11.3112	1.00495	0.24156	4.16025	3.179e-05	0.000354764	1.4948	0.948374	0.208464	protein_coding	OLIG1	oligodendrocyte transcription factor 1 [Source:HGNC Symbol;Acc:HGNC:16983]
ENSG00000271858	43.7835	-0.65959	0.158552	-4.16009	3.18128e-05	0.000321353	1.68671	-0.651904	0.147185	lncRNA	NA	novel transcript, antisense to CACNA2D2
ENSG00000224607	10.503	1.27687	0.306983	4.15941	3.19066e-05	0.000362206	1.46124	1.05909	0.247139	IG_V_pseudogene	IGKV1D-27	immunoglobulin kappa variable 1D-27 (pseudogene) [Source:HGNC Symbol;Acc:HGNC:5751]
ENSG00000186818	354.814	0.977508	0.235048	4.15875	3.19989e-05	0.000395668	1.3181	0.963744	0.203782	protein_coding	LILRB4	leukocyte immunoglobulin like receptor B4 [Source:HGNC Symbol;Acc:HGNC:6608]
ENSG00000211658	135.422	1.34622	0.323755	4.15815	3.20835e-05	0.000355382	1.50443	1.43318	0.256271	IG_V_gene	IGLV3-27	immunoglobulin lambda variable 3-27 [Source:HGNC Symbol;Acc:HGNC:5910]
ENSG00000276023	74.9648	0.643459	0.154747	4.15814	3.20851e-05	0.000369424	1.43633	0.629124	0.144281	protein_coding	DUSP14	dual specificity phosphatase 14 [Source:HGNC Symbol;Acc:HGNC:17007]
ENSG00000180828	40.5023	1.13623	0.273289	4.15762	3.21573e-05	0.000324326	1.68671	1.07039	0.228117	protein_coding	BHLHE22	basic helix-loop-helix family member e22 [Source:HGNC Symbol;Acc:HGNC:11963]
ENSG00000197044	147.117	-0.320788	0.0771685	-4.15698	3.22477e-05	0.000386043	1.3683	-0.31751	0.0756906	protein_coding	ZNF441	zinc finger protein 441 [Source:HGNC Symbol;Acc:HGNC:20875]
ENSG00000186231	74.4476	0.587055	0.141258	4.1559	3.24012e-05	0.000372498	1.43633	0.556288	0.133092	protein_coding	KLHL32	kelch like family member 32 [Source:HGNC Symbol;Acc:HGNC:21221]
ENSG00000133116	103.183	-0.628902	0.151348	-4.15533	3.24824e-05	0.000377368	1.41633	-0.606367	0.141395	protein_coding	KL	klotho [Source:HGNC Symbol;Acc:HGNC:6344]
ENSG00000188428	395.43	-0.156036	0.0375547	-4.1549	3.25424e-05	0.000373549	1.4378	-0.15551	0.0373786	protein_coding	BLOC1S5	biogenesis of lysosomal organelles complex 1 subunit 5 [Source:HGNC Symbol;Acc:HGNC:18561]
ENSG00000235092	276.272	-1.02933	0.247785	-4.15412	3.26537e-05	0.000354828	1.53435	-0.885218	0.212118	lncRNA	ID2-AS1	ID2 antisense RNA 1 [Source:HGNC Symbol;Acc:HGNC:51103]
ENSG00000179152	540.792	0.157906	0.0380306	4.15209	3.29446e-05	0.000395863	1.35551	0.157222	0.0378492	protein_coding	TCAIM	T cell activation inhibitor, mitochondrial [Source:HGNC Symbol;Acc:HGNC:25241]
ENSG00000122870	148.987	0.705175	0.169865	4.15138	3.30472e-05	0.000406663	1.31529	0.700632	0.156382	protein_coding	BICC1	BicC family RNA binding protein 1 [Source:HGNC Symbol;Acc:HGNC:19351]
ENSG00000141505	21.1922	0.701506	0.168983	4.15134	3.30529e-05	0.000342601	1.62095	0.670976	0.155783	protein_coding	ASGR1	asialoglycoprotein receptor 1 [Source:HGNC Symbol;Acc:HGNC:742]
ENSG00000205302	1892.51	-0.175004	0.0421561	-4.15133	3.30546e-05	0.000335288	1.66409	-0.174022	0.0419075	protein_coding	SNX2	sorting nexin 2 [Source:HGNC Symbol;Acc:HGNC:11173]
ENSG00000173581	152.946	-0.379951	0.0915319	-4.15102	3.30998e-05	0.000394857	1.3683	-0.368833	0.0890976	protein_coding	CCDC106	coiled-coil domain containing 106 [Source:HGNC Symbol;Acc:HGNC:30181]
ENSG00000050555	144.146	1.2396	0.298747	4.14934	3.33434e-05	0.000396959	1.36697	1.06712	0.242737	protein_coding	LAMC3	laminin subunit gamma 3 [Source:HGNC Symbol;Acc:HGNC:6494]
ENSG00000152465	494.609	-0.311075	0.0749727	-4.14918	3.3367e-05	0.00037389	1.47215	-0.311129	0.0736147	protein_coding	NMT2	N-myristoyltransferase 2 [Source:HGNC Symbol;Acc:HGNC:7858]
ENSG00000119699	82.3616	0.835923	0.201502	4.14845	3.34728e-05	0.000384318	1.4288	0.791668	0.180401	protein_coding	TGFB3	transforming growth factor beta 3 [Source:HGNC Symbol;Acc:HGNC:11769]
ENSG00000166794	8313.69	0.374215	0.0902076	4.14837	3.34848e-05	0.000323485	1.76182	0.370956	0.0878879	protein_coding	PPIB	peptidylprolyl isomerase B [Source:HGNC Symbol;Acc:HGNC:9255]
ENSG00000196260	2.09557	3.26184	0.787013	4.14459	3.40426e-05	0.000544158	0.949947	1.3093	0.358095	protein_coding	SFTA2	surfactant associated 2 [Source:HGNC Symbol;Acc:HGNC:18386]
ENSG00000187123	109.216	0.442237	0.106726	4.14367	3.41789e-05	0.000374579	1.50443	0.430093	0.103001	protein_coding	LYPD6	LY6/PLAUR domain containing 6 [Source:HGNC Symbol;Acc:HGNC:28751]
ENSG00000100368	1129.52	0.889747	0.214745	4.14327	3.42387e-05	0.000369807	1.53037	0.885152	0.189833	protein_coding	CSF2RB	colony stimulating factor 2 receptor beta common subunit [Source:HGNC Symbol;Acc:HGNC:2436]
ENSG00000047617	8.71142	0.908841	0.219373	4.1429	3.42935e-05	0.000447665	1.2146	0.876735	0.193727	protein_coding	ANO2	anoctamin 2 [Source:HGNC Symbol;Acc:HGNC:1183]
ENSG00000224057	93.019	-1.15499	0.278812	-4.14254	3.43482e-05	0.000395656	1.41633	-1.05102	0.230393	lncRNA	EGFR-AS1	EGFR antisense RNA 1 [Source:HGNC Symbol;Acc:HGNC:40207]
ENSG00000143479	80.7724	0.692628	0.167211	4.14224	3.43929e-05	0.000403332	1.3829	0.688319	0.154321	protein_coding	DYRK3	dual specificity tyrosine phosphorylation regulated kinase 3 [Source:HGNC Symbol;Acc:HGNC:3094]
ENSG00000249096	64.7976	0.834478	0.201504	4.14125	3.45412e-05	0.000395668	1.423	0.837445	0.180453	lncRNA	LINC02362	long intergenic non-protein coding RNA 2362 [Source:HGNC Symbol;Acc:HGNC:53284]
ENSG00000250298	8.41807	2.09851	0.506914	4.13976	3.47662e-05	0.000455195	1.20334	1.36737	0.325096	protein_coding	GIMD1	GIMAP family P-loop NTPase domain containing 1 [Source:HGNC Symbol;Acc:HGNC:44141]
ENSG00000163499	42.7602	-0.872171	0.210702	-4.13936	3.4828e-05	0.000346568	1.68671	-0.803723	0.1868	protein_coding	CRYBA2	crystallin beta A2 [Source:HGNC Symbol;Acc:HGNC:2395]
ENSG00000188282	5.07138	1.09969	0.265719	4.13853	3.49544e-05	0.000355765	1.63635	1.04541	0.224319	protein_coding	RUFY4	RUN and FYVE domain containing 4 [Source:HGNC Symbol;Acc:HGNC:24804]
ENSG00000010803	659.15	-0.196065	0.0473795	-4.13818	3.50064e-05	0.000416135	1.35551	-0.195771	0.0470278	protein_coding	SCMH1	Scm polycomb group protein homolog 1 [Source:HGNC Symbol;Acc:HGNC:19003]
ENSG00000093217	274.746	-0.411017	0.0993301	-4.13789	3.50516e-05	0.000413389	1.36697	-0.410695	0.0962679	protein_coding	XYLB	xylulokinase [Source:HGNC Symbol;Acc:HGNC:12839]
ENSG00000176209	665.14	-0.409177	0.0988968	-4.13742	3.51234e-05	0.000417114	1.35551	-0.402336	0.0958738	protein_coding	SMIM19	small integral membrane protein 19 [Source:HGNC Symbol;Acc:HGNC:25166]
ENSG00000104626	406.17	0.32215	0.0778666	4.1372	3.5157e-05	0.000377216	1.53435	0.320826	0.0763575	protein_coding	ERI1	exoribonuclease 1 [Source:HGNC Symbol;Acc:HGNC:23994]
ENSG00000197372	197.706	-0.314128	0.0759296	-4.13709	3.51737e-05	0.000383931	1.50443	-0.311957	0.0745216	protein_coding	ZNF675	zinc finger protein 675 [Source:HGNC Symbol;Acc:HGNC:30768]
ENSG00000125744	105.171	0.466512	0.112765	4.13704	3.51813e-05	0.000401547	1.423	0.464907	0.10841	protein_coding	RTN2	reticulon 2 [Source:HGNC Symbol;Acc:HGNC:10468]
[truncated: 30,741 more rows]

## Sheet: ExtendedDataTable2_IPSS
IBD-IPSS	UC-IPSS	CD-IPSS
CCL11	CCL11	CCL19
CCL19	CCL19	CCL20
CCL20	CCL20	CCL23
CCL23	CD5	CD8A
CCL4	CDCP1	CSF-1
CD40	CSF-1	CXCL11
CD5	CXCL1	CXCL9
CD8A	CXCL11	FGF-23
CDCP1	CXCL5	HGF
CSF-1	CXCL9	IFN-gamma
CST5	FGF-21	IL-15RA
CXCL1	HGF	IL-17A
CXCL10	IL-10RB	IL-17C
CXCL11	IL-12B	IL-18R1
CXCL5	IL-15RA	IL-20
CXCL9	IL-17A	IL18
FGF-21	IL-17C	IL4
FGF-23	IL-18R1	LIF
HGF	IL-2RB	MMP-10
IFN-gamma	IL18	NRTN
IL-10RB	IL6	OSM
IL-12B	IL7	PD-L1
IL-15RA	IL8	SLAMF1
IL-17A	MCP-3	TGF-alpha
IL-17C	MMP-10	TNFRSF9
IL-18R1	OPG
IL18	OSM
IL6	PD-L1
IL7	SLAMF1
IL8	TGF-alpha
LIF	TNFRSF9
MCP-3	VEGFA
MMP-10
NRTN
OPG
OSM
PD-L1
SLAMF1
TGF-alpha
TNFRSF9
TRAIL
VEGFA

## Sheet: ExtendedDataTable3_IPSS_scores
sample_id	date	IBD.IPSS	CD.IPSS	UC.IPSS
2018-053441_olink	2018-09-11	0.687956	0.685261	0.599485
2018-074208_olink	2018-09-04	0.0365591	-0.322032	-0.108322
2018-108961_olink	2018-11-05	0.183442	0.24929	0.129348
2018-189249_olink	2018-09-19	0.1169	0.307916	0.137359
2018-192941_olink	2018-09-17	0.257064	0.00803963	0.326329
2018-276433_olink	2018-12-12	-0.0118343	-0.229097	0.159894
2018-347395_olink	2018-09-11	0.368273	0.45836	0.471721
2018-416066_olink	2018-11-08	0.322545	0.485145	0.402908
2018-498352_olink	2018-10-30	0.145799	0.165653	0.0220262
2018-510310_olink	2018-11-08	0.484267	0.419794	0.446248
2018-517843_olink	2018-11-06	0.00383536	0.09184	-0.295164
2018-732583_olink	2018-11-21	-0.320643	-0.18273	-0.400288
2018-769029_olink	2018-12-14	0.503404	0.553597	0.492194
2018-785660_olink	2018-10-12	0.345107	0.378264	0.496184
2018-868566_olink	2018-12-14	0.526643	0.59279	0.386463
2018-906665_olink	2018-10-29	0.404733	0.417972	0.603073
2018-932076_olink	2018-10-24	0.569312	0.491284	0.620064
2019-040707_olink	2019-08-02	0.0579452	-0.000401445	-0.0869355
2019-069411_olink	2019-03-26	-0.101527	0.0112782	-0.143207
2019-107877_olink	2019-08-01	0.596061	0.69099	0.521528
2019-150030_olink	2019-08-02	0.340065	0.457912	0.368002
2019-156521_olink	2019-07-29	0.546456	0.526031	0.473405
2019-161047_olink	2019-05-29	0.577242	0.744681	0.456049
2019-162173_olink	2019-06-03	-0.1797	-0.564472	-0.295952
2019-162609_olink	2019-08-27	0.62485	0.74256	0.719055
2019-176444_olink	2019-05-21	-0.12979	-0.164945	0.033601
2019-184621_olink	2019-07-31	0.475839	0.566928	0.428679
2019-196660_olink	2019-09-10	-0.390141	-0.628716	-0.441803
2019-201163_olink	2019-09-19	0.129271	0.243598	0.238544
2019-213455_olink	2019-04-11	0.289486	0.421973	0.42806
2019-229914_olink	2019-02-11	0.265193	0.0504977	0.0819369
2019-231226_olink	2019-01-17	0.696777	0.684515	0.678745
2019-249060_olink	2019-03-13	0.161192	0.0757486	0.144899
2019-275433_olink	2019-08-15	0.270978	0.365174	0.0279357
2019-279603_olink	2019-01-17	0.539301	0.360491	0.474678
2019-291689_olink	2019-02-11	0.637265	0.688096	0.578165
2019-298831_olink	2019-01-04	0.239269	0.378827	0.179185
2019-298862_olink	2019-09-17	-0.0779855	-0.0467614	-0.139741
2019-313898_olink	2019-01-17	0.478155	0.708278	0.465861
2019-353515_olink	2019-04-12	0.330009	0.496911	0.241244
2019-359349_olink	2019-12-10	-0.0527806	-0.00818948	-0.264647
2019-367273_olink	2019-11-01	0.572872	0.566767	0.58349
2019-414037_olink	2019-03-20	-0.306923	-0.25084	-0.236219
2019-416089_olink	2019-07-22	0.115138	0.264765	0.339702
2019-424203_olink	2019-08-02	0.219832	0.541309	0.311638
2019-439789_olink	2019-01-14	0.271414	0.503097	0.255216
2019-439861_olink	2019-08-21	0.487296	0.398761	0.411371
2019-467658_olink	2019-12-09	0.321534	0.247926	0.24154
2019-498352_olink	2018-10-30	-0.0385561	-0.45156	-0.155307
2019-558105_olink	2019-05-29	0.00234742	-0.0751544	0.0962397
2019-563809_olink	2019-06-04	0.499127	0.450778	0.385646
2019-582750_olink	2019-09-25	0.09169	0.129707	0.262781
2019-589107_olink	2019-11-11	0.559044	0.703426	0.542658
2019-589629_olink	2019-07-01	0.178641	0.0835485	0.222201
2019-605933_olink	2019-11-15	0.316446	0.273709	0.373909
2019-633714_olink	2019-06-04	0.175477	0.341485	0.160548
2019-641902_olink	2019-03-27	0.568737	0.734659	0.54669
2019-663871_olink	2019-12-11	0.0391993	0.390407	-0.188774
2019-667550_olink	2019-09-16	0.560522	0.545369	0.617151
2019-720356_olink	2019-04-23	-0.178128	-0.20452	-0.162427
2019-759318_olink	2019-05-24	0.579141	0.708928	0.552975
2019-777097_olink	2019-06-11	0.553327	0.617443	0.535725
2019-797294_olink	2019-12-11	0.611358	0.673886	0.679839
2019-808062_olink	2019-08-26	0.194304	0.0932251	0.335834
2019-853417_olink	2019-03-20	0.195441	0.395501	0.154799
2019-898954_olink	2019-08-08	0.260019	0.332617	0.254765
2019-911400_olink	2019-04-26	0.327689	0.176558	0.452549
2019-919668_olink	2019-05-15	0.188362	0.286135	0.328054
2019-983547_olink	2019-07-05	0.588335	0.459158	0.599408
2020-045174_olink	2020-11-30	-0.470313	-0.326703	-0.442998
2020-062655_olink	2020-10-12	0.0511467	0.0626478	-0.0376749
2020-064123_olink	2020-07-01	0.52582	0.532531	0.453394
2020-087247_olink	2020-03-04	0.060177	-0.0426932	-0.125692
2020-091266_olink	2020-06-02	-0.4714	-0.539034	-0.536395
2020-097047_olink	2020-02-18	0.771366	0.746214	0.654127
2020-112493_olink	2020-11-16	-0.43698	-0.508164	-0.346593
2020-156692_olink	2020-04-30	0.636603	0.790225	0.526006
2020-180694_olink	2020-09-18	0.220452	0.191728	0.0691758
2020-195947_olink	2020-06-02	0.344733	0.382052	0.307121
2020-224034_olink	2020-02-24	-0.115113	-0.420411	-0.033496
2020-225435_olink	2020-10-13	-0.60425	-0.65245	-0.51117
2020-236598_olink	2020-03-23	0.387434	0.520707	0.294758
2020-253415_olink	2020-09-17	0.33807	0.261308	0.33824
2020-253707_olink	2020-06-30	0.0954363	0.451796	0.161776
2020-256121_olink	2020-03-23	0.410332	0.270787	0.48919
2020-265145_olink	2020-06-11	-0.147966	-0.230845	0.0378083
2020-266476_olink	2020-06-30	0.0622203	-0.0279735	0.15384
2020-278132_olink	2020-10-12	-0.0868217	-0.108094	-0.0786785
2020-317002_olink	2020-06-30	-0.0250075	-0.00533768	-0.199908
2020-320967_olink	2020-11-16	0.0987854	-0.0623055	0.00619195
2020-378013_olink	2020-01-28	0.207426	-0.0619911	0.256923
2020-398984_olink	2020-04-27	-0.364288	-0.377122	-0.243264
2020-406141_olink	2020-10-20	-0.179792	-0.283489	-0.106183
2020-434276_olink	2020-10-16	0.0271255	0.0954796	0.111138
2020-444939_olink	2020-06-30	0.273626	0.386525	0.0932575
2020-445946_olink	2020-06-30	0.278554	0.406491	0.267286
2020-496650_olink	2020-06-17	0.178811	-0.0677599	0.204957
2020-502479_olink	2020-04-27	0.548694	0.628209	0.473602
2020-577303_olink	2020-01-14	0.325738	0.451693	0.202629
2020-628104_olink	2020-10-09	-0.399586	-0.462188	-0.354424
2020-630004_olink	2020-12-07	0.0891156	0.0508098	0.108049
2020-658902_olink	2020-06-30	0.73538	0.903828	0.707589
2020-670789_olink	2020-12-14	0.188115	0.122579	0.325396
2020-672922_olink	2020-09-22	0.228288	-0.127222	0.217997
2020-712524_olink	2020-01-27	0.396203	0.329453	0.522983
2020-714998_olink	2020-05-05	0.608174	0.756724	0.587265
2020-753167_olink	2020-02-18	0.688341	0.728477	0.594241
2020-764517_olink	2020-10-21	0.0942686	0.321444	0.225068
2020-778737_olink	2020-05-27	0.560167	0.595249	0.682531
2020-821116_olink	2020-03-04	0.438963	0.323865	0.462741
2020-829490_olink	2020-03-30	0.636344	0.561879	0.691977
2020-842862_olink	2020-03-30	0.240554	0.180673	0.426758
2020-894253_olink	2020-06-17	0.453295	0.312461	0.52822
2020-895785_olink	2020-03-23	0.365938	0.109191	0.433888
2020-933669_olink	2020-10-21	0.0230126	0.165733	0.176474
2020-944516_olink	2020-02-25	0.329083	0.189287	0.480833
2020-955300_olink	2020-01-21	0.0817642	-0.0176432	0.0724359
2020-969215_olink	2020-02-06	0.156472	0.247648	0.286148
2021-000326_olink	2021-08-25	0.393755	0.349239	0.27054
2021-021176_olink	2021-05-10	0.455335	0.635582	0.536971
2021-023347_olink	2021-10-05	-0.0619718	-0.270601	-0.212843
2021-028954_olink	2021-03-11	0.0419098	-0.00795073	-0.0340285
2021-040384_olink	2020-06-17	0.494315	0.418351	0.478387
2021-044917_olink	2020-06-30	-0.343161	0.00796353	-0.434031
2021-049263_olink	2021-10-07	-0.628407	-0.489794	-0.657786
2021-057487_olink	2021-08-12	-0.211422	-0.110552	-0.0156207
2021-071003_olink	2021-03-24	0.268881	0.186722	0.509804
2021-071121_olink	2021-10-07	0.0964539	-0.129914	0.0354612
2021-083823_olink	2021-10-04	0.18933	-0.11545	0.212823
2021-124186_olink	2021-03-24	-0.302425	-0.431023	-0.228742
2021-140411_olink	2021-05-31	-0.0906984	-0.353668	-0.0664055
2021-145194_olink	2021-04-07	-0.00410256	-0.314654	0.0161103
2021-186805_olink	2021-04-07	-0.174871	-0.428007	-0.244361
2021-190099_olink	2021-06-04	-0.451904	-0.332597	-0.479633
2021-208185_olink	2021-09-07	-0.285399	-0.432063	-0.322545
2021-213816_olink	2021-08-03	-0.135651	0.42584	0.0037338
2021-226859_olink	2021-09-15	-0.0042186	0.0936252	-0.0959339
2021-248521_olink	2021-06-02	-0.286147	-0.430427	-0.181643
2021-254506_olink	2021-05-20	-0.324525	-0.284606	-0.382268
2021-259550_olink	2021-02-22	-0.0502321	0.109648	0.0574194
2021-260306_olink	2021-09-07	0.110493	0.235654	0.194625
2021-271818_olink	2021-07-22	0.570337	0.623826	0.672434
2021-287212_olink	2021-05-31	0.0452729	0.179068	-0.0499267
2021-305878_olink	2021-04-19	0.624393	0.724629	0.479886
2021-329468_olink	2020-06-30	0.28934	-0.0167785	0.0891486
2021-342873_olink	2021-04-23	0.464195	0.564723	0.332581
2021-343755_olink	2021-02-23	-0.342883	-0.590315	-0.383152
2021-363917_olink	2021-01-20	0.490674	0.656866	0.513074
2021-372023_olink	2021-03-16	0.140955	0.225322	-0.0959752
2021-373475_olink	2021-09-03	-0.27798	-0.269037	-0.374541
2021-376584_olink	2021-07-16	-0.202669	-0.291176	-0.262616
2021-380914_olink	2021-10-07	-0.25276	-0.103975	-0.179399
2021-396237_olink	2021-02-25	0.16313	0.155865	0.469616
2021-402785_olink	2021-10-07	-0.0542304	0.135443	-0.145478
2021-423221_olink	2021-10-04	0.119599	0.0663072	0.022687
2021-428000_olink	2021-03-24	0.5509	0.46482	0.611118
2021-438681_olink	2021-06-14	-0.140034	-0.0132062	-0.0980184
2021-444040_olink	2021-09-29	0.396165	0.524532	0.480125
2021-453994_olink	2021-08-17	-0.143288	0.0507332	-0.264552
2021-456707_olink	2021-06-14	-0.359916	-0.161739	-0.2424
2021-480054_olink	2021-09-09	-0.117541	-0.403917	0.0035247
2021-523977_olink	2021-03-04	0.571275	0.277692	0.429021
2021-532285_olink	2021-03-24	-0.337299	-0.46514	-0.375789
2021-537551_olink	2020-06-17	0.250151	0.323143	0.0214989
2021-562734_olink	2021-05-20	0.53913	0.545759	0.443587
2021-566527_olink	2021-09-30	0.12605	0.164703	-0.0131108
2021-598847_olink	2021-02-15	-0.228312	-0.394542	-0.16318
2021-609620_olink	2021-06-02	-0.127715	-0.195447	-0.151915
2021-610692_olink	2020-06-30	-0.337574	-0.261601	-0.333718
2021-616653_olink	2021-06-03	-0.185036	0.167009	-0.00521324
2021-619839_olink	2021-06-14	0.622222	0.627108	0.485929
2021-623565_olink	2021-06-09	-0.174404	-0.578014	0.0824859
2021-626100_olink	2021-06-09	-0.261276	-0.250332	-0.223642
2021-630435_olink	2020-06-17	0.25761	0.0993031	0.3572
2021-698795_olink	2021-05-26	-0.723559	-0.500567	-0.579691
2021-708096_olink	2021-08-25	0.403504	0.191644	0.456828
2021-708907_olink	2021-05-05	-0.225118	-0.623814	-0.325593
2021-716498_olink	2021-08-11	0.423556	0.311224	0.228978
2021-728073_olink	2021-08-17	0.255125	0.421486	0.21306
2021-733290_olink	2021-07-30	-0.625707	-0.634926	-0.51547
2021-749988_olink	2021-01-20	-0.469266	-0.250903	-0.478995
2021-768285_olink	2021-04-23	-0.317162	-0.119988	-0.272874
2021-791789_olink	2021-06-14	-0.349596	0.00964659	-0.386149
2021-792908_olink	2021-08-04	-0.315837	-0.195035	-0.175711
2021-803518_olink	2021-08-09	0.213853	0.329096	0.0407488
2021-823842_olink	2021-02-09	0.401299	0.35706	0.390024
2021-828391_olink	2021-01-18	0.147031	0.220736	0.192049
2021-846565_olink	2021-06-02	-0.122455	-0.307761	-0.168153
2021-848547_olink	2021-05-11	0.090762	0.0127182	0.30664
2021-874853_olink	2020-06-30	-0.281543	-0.220976	-0.236373
2021-877924_olink	2021-08-18	0.0306358	0.27612	-0.13132
2021-897526_olink	2021-09-21	-0.515827	-0.582842	-0.463089
2021-898450_olink	2021-01-25	0.32595	-0.0126383	0.243147
2021-902527_olink	2021-10-26	-0.530837	-0.582714	-0.515263
2021-907253_olink	2021-03-16	-0.0898123	-0.129548	-0.00806865
2021-931402_olink	2021-09-21	-0.410411	-0.174381	-0.408245
2021-932279_olink	2021-08-19	-0.16423	0.252684	-0.283426
2021-936190_olink	2021-05-20	0.291297	0.212537	0.305247
2021-947325_olink	2021-03-19	-0.439476	-0.570615	-0.349866
2021-962674_olink	2021-05-11	-0.559621	-0.529051	-0.467686
2021-965754_olink	2021-05-25	0.204975	0.222298	0.334403
2021-976673_olink	2021-09-16	-0.0205246	0.0694892	-0.11641
2021-986902_olink	2021-08-09	0.171594	0.180356	0.318063
2022-000000_olink	2022-08-31	0.280861	0.300092	0.309762
2022-001006_olink	2022-05-16	-0.188563	-0.340426	-0.278667
2022-004181_olink	2022-01-18	-0.111988	0.26287	-0.319848
2022-034888_olink	2022-05-17	0.15876	-0.0917145	0.291787
2022-048189_olink	2022-09-20	0.0463325	0.215879	0.120482
2022-069884_olink	2022-07-26	-0.630805	-0.498313	-0.575196
2022-091003_olink	2022-03-02	0.506746	0.450677	0.500592
2022-098397_olink	2022-06-02	0.405195	0.334287	0.519786
2022-120966_olink	2022-06-01	-0.392063	-0.301999	-0.367301
2022-134016_olink	2022-02-10	-0.340318	-0.401586	-0.364671
2022-134600_olink	2022-06-23	0.334783	0.783979	0.156529
2022-135594_olink	2022-09-23	0.0407476	-0.204169	0.068175
2022-146008_olink	2022-04-26	0.509852	0.428977	0.406556
2022-152731_olink	2022-01-11	0.46606	0.438539	0.425993
2022-188105_olink	2022-01-24	0.485303	0.679422	0.335729
2022-190804_olink	2022-09-06	-0.469565	-0.480868	-0.45448
2022-191060_olink	2022-03-28	-0.253026	-0.361702	-0.258957
2022-195524_olink	2022-04-26	-0.383646	-0.153475	-0.520595
2022-198060_olink	2022-02-08	-0.189308	0.0675097	-0.084565
2022-203012_olink	2022-02-10	0.245382	0.229058	0.0454937
2022-226275_olink	2022-04-25	0.465445	0.61536	0.385213
2022-245690_olink	2022-09-07	0.11411	-0.195022	0.414254
2022-246762_olink	2021-10-27	-0.316597	-0.507888	-0.0745758
2022-260633_olink	2022-05-09	0.639039	0.579997	0.610943
2022-261542_olink	2022-02-15	0.338338	0.296411	0.199366
2022-267538_olink	2022-06-13	0.358633	0.161632	0.198936
2022-271142_olink	2022-03-15	0.319442	0.242613	0.247921
2022-273685_olink	2022-09-21	0.403062	0.487226	0.361162
2022-284350_olink	2022-02-10	0.245844	-0.0439962	0.309372
2022-291993_olink	2022-01-03	0.209007	0	0.208692
2022-292503_olink	2022-01-03	-0.45435	-0.312044	-0.464535
2022-295024_olink	2021-12-06	-0.477917	-0.532689	-0.456103
2022-302203_olink	2022-08-22	0.0295943	0.12795	-0.15759
2022-304078_olink	2022-03-09	0.22029	0.471445	0.297044
2022-312368_olink	2022-01-05	0.406222	0.218266	0.169909
2022-313179_olink	2022-04-19	-0.146775	0.000934746	-0.2767
2022-313272_olink	2022-02-21	-0.257416	0.0977964	0.00581434
2022-328468_olink	2022-06-02	-0.397081	-0.467692	-0.395322
2022-362992_olink	2022-05-31	0.00646163	0.187943	0.11089
2022-397702_olink	2022-06-23	-0.245358	-0.321031	-0.216792
2022-409874_olink	2022-03-04	0.0398458	-0.265561	-0.016801
2022-424009_olink	2021-09-30	0.430516	0.238561	0.583421
2022-452902_olink	2022-07-18	-0.341052	0.00559568	-0.199734
2022-454392_olink	2022-03-28	-0.00338478	0.601287	-0.0910276
2022-454755_olink	2022-09-09	0.109104	0.20963	0.164241
2022-479099_olink	2022-07-26	-0.459263	-0.56412	-0.475335
2022-489256_olink	2022-01-26	-0.391659	-0.0857952	-0.376074
2022-500066_olink	2022-03-02	0.0855189	0.369471	-0.21327
2022-511787_olink	2022-06-14	-0.232802	-0.426821	-0.310941
2022-536363_olink	2022-02-23	-0.514968	-0.440418	-0.601898
2022-538519_olink	2022-02-23	-0.305088	-0.0907658	-0.376029
2022-561182_olink	2022-05-31	0.0613987	-0.304627	0.0700631
2022-575095_olink	2022-07-04	-0.289879	-0.639228	-0.190242
2022-576983_olink	2022-02-28	0.489863	0.252128	0.465743
2022-587755_olink	2022-09-30	0.341258	0.551882	0.462846
2022-592084_olink	2022-10-12	-0.142649	-0.0730305	-0.303363
2022-595702_olink	2022-06-07	-0.206614	-0.410055	-0.148258
2022-628694_olink	2022-09-06	0.0768697	0.031242	-0.110179
2022-630385_olink	2022-09-19	0.00451306	0.109333	-0.0257407
2022-637676_olink	2022-02-16	-0.156997	0.0788808	0.0695702
2022-658368_olink	2022-02-23	-0.0846512	-0.110092	-0.218787
2022-664784_olink	2021-11-05	-0.266667	-0.102888	-0.298686
2022-673374_olink	2022-10-19	-0.342226	-0.27859	-0.475349
2022-719224_olink	2022-10-04	0.604074	0.541758	0.677961
2022-729193_olink	2022-01-07	-0.273788	-0.299058	-0.169441
2022-731950_olink	2021-05-20	-0.400367	-0.235682	-0.45617
2022-735423_olink	2022-01-26	0.549324	0.676894	0.433982
2022-745906_olink	2022-03-14	-0.413333	-0.283335	-0.421708
2022-756615_olink	2022-02-22	0.276832	0.203782	0.359041
2022-758994_olink	2022-06-03	-0.0645472	-0.157421	0.0685447
2022-763682_olink	2022-02-02	-0.301091	-0.274502	-0.379961
2022-781402_olink	2022-04-01	-0.272538	-0.231908	-0.282932
2022-797485_olink	2022-04-05	-0.334328	-0.0959501	-0.367197
2022-801631_olink	2022-04-20	0.297907	0.375113	0.142212
2022-803616_olink	2022-01-03	0.539727	0.520377	0.684775
2022-817364_olink	2022-01-25	0.19731	0.261866	0.262313
2022-825197_olink	2022-01-14	0.122614	-0.0144286	0.11098
2022-848001_olink	2022-05-27	0.476728	0.214377	0.384473
2022-856496_olink	2022-06-20	0.248525	0.249405	-0.045798
2022-885645_olink	2022-03-30	-0.144007	0.0147416	-0.288688
2022-889589_olink	2022-04-06	0.0950554	0.415063	-0.00400795
2022-895556_olink	2022-09-05	0.465502	0.395593	0.456192
2022-907898_olink	2022-09-23	0.376736	0.482407	0.398672
2022-930101_olink	2022-05-13	-0.536651	-0.363582	-0.652198
2022-935951_olink	2022-02-15	0.0620621	-0.208359	-0.170697
2022-937116_olink	2022-03-31	-0.460024	-0.533945	-0.307687
2022-939912_olink	2022-07-19	0.516195	0.50475	0.483954
2022-963635_olink	2022-09-02	0.507317	0.456875	0.503255
2022-981636_olink	2022-03-16	-0.157388	-0.327732	-0.345616
2022-981941_olink	2022-05-20	-0.320747	-0.324784	-0.294935
2022-987661_olink	2022-02-01	0.171548	0.00698911	0.0527554
2022-990932_olink	2022-06-17	-0.246917	0.151504	-0.211429
2023-157545_olink	2023-05-23	-0.422143	-0.419212	-0.560598
TRR241-E-SE-2020-017_olink	2020-01-10	0.0204129	0.202914	-0.232341
TRR241-E-SE-2020-034_olink	2020-02-03	-0.394622	-0.707073	-0.258594
TRR241-E-SE-2020-048_olink	2020-02-21	0.255556	0.0856643	0.315956
TRR241-E-SE-2020-058_olink	2020-04-28	-0.315725	-0.261002	-0.244678
TRR241-E-SE-2020-067_olink	2020-05-07	0.0737628	-0.359264	0.0525974
TRR241-E-SE-2020-201_olink	2020-09-18	0.066424	-0.168973	0.122593
TRR241-E-SE-2020-209_olink	2020-10-05	0.281375	-0.12766	0.276119
TRR241-E-SE-2020-212_olink	2020-10-07	0.00840012	0.522775	-0.00617519
TRR241-E-Se-2019-002_olink	2019-03-19	-0.279844	-0.588394	-0.347927
TRR241-E-Se-2019-008_olink	2019-04-10	0.262353	0.25076	0.353248
TRR241-E-Se-2019-014_olink	2019-04-29	-0.04594	0.142087	-0.0885791
TRR241-E-Se-2019-021_olink	2019-05-07	-0.402608	-0.564365	-0.336325
TRR241-E-Se-2019-026_olink	2019-05-08	-0.335427	-0.317916	-0.304828
TRR241-E-Se-2019-032_olink	2019-05-17	0.0452572	0.304821	-0.0189641
TRR241-E-Se-2019-037_olink	2019-05-17	-0.477984	-0.516148	-0.54336
TRR241-E-Se-2019-043_olink	2019-05-20	-0.00558376	0.106831	0.126011
TRR241-E-Se-2019-048_olink	2019-06-03	0.265961	0.593312	0.0467936
TRR241-E-Se-2019-053_olink	2019-06-03	-0.394418	-0.571723	-0.257038
TRR241-E-Se-2019-059_olink	2019-06-05	0.204802	-0.172479	0.365164
TRR241-E-Se-2019-072_olink	2019-06-17	0.044898	0.309382	-0.00838601
TRR241-E-Se-2019-077_olink	2019-06-18	0.00882071	0.0851064	0.120139
TRR241-E-Se-2019-083_olink	2019-06-25	-0.3987	-0.300624	-0.425483
TRR241-E-Se-2019-088_olink	2019-07-09	-0.265534	0.152116	-0.397698
TRR241-E-Se-2019-093_olink	2019-07-10	0.219458	0.414101	0.25787
TRR241-E-Se-2019-103_olink	2019-07-11	-0.221108	-0.401811	-0.278517
TRR241-E-Se-2019-113_olink	2019-07-16	-0.34924	-0.108359	-0.313003
TRR241-E-Se-2019-118_olink	2019-07-31	-0.588422	-0.499501	-0.550716
TRR241-E-Se-2019-123_olink	2019-08-08	0.329424	0.275246	0.31381
TRR241-E-Se-2019-129_olink	2019-08-12	-0.398721	-0.471125	-0.241005
TRR241-E-Se-2019-137_olink	2019-08-14	-0.363539	0.175785	-0.382699
TRR241-E-Se-2019-148_olink	2019-08-22	0.19061	0.175357	0.373006
TRR241-E-Se-2019-153_olink	2019-08-26	-0.498714	-0.419018	-0.470406
TRR241-E-Se-2019-159_olink	2019-09-10	-0.248467	-0.202291	0.0781799
TRR241-E-Se-2019-176_olink	2019-09-16	-0.151969	0.0422973	-0.224198
TRR241-E-Se-2019-178_olink	2019-09-18	-0.362869	-0.637788	-0.506587
TRR241-E-Se-2019-183_olink	2019-09-19	-0.231754	-0.212766	-0.239014
TRR241-E-Se-2019-188_olink	2019-09-27	-0.212193	-0.253697	-0.368736
TRR241-E-Se-2019-198_olink	2019-10-01	-0.299297	0.0962106	-0.31686
TRR241-E-Se-2019-204_olink	2019-10-10	-0.423002	-0.696975	-0.41613
TRR241-E-Se-2019-210_olink	2019-10-16	0.0136597	-0.173871	0.074312
TRR241-E-Se-2019-216_olink	2019-10-23	-0.398532	-0.276162	-0.381502
TRR241-E-Se-2019-229_olink	2019-10-28	-0.210411	0.0645698	-0.189676
TRR241-E-Se-2019-234_olink	2019-10-31	-0.216049	-0.402951	-0.387592
TRR241-E-Se-2019-240_olink	2019-11-07	-0.0598973	-0.427779	-0.164324
TRR241-E-Se-2019-245_olink	2019-11-13	0.223987	0.143049	0.228944
TRR241-E-Se-2019-258_olink	2019-11-19	-0.183154	-0.144916	-0.0610314
TRR241-E-Se-2019-264_olink	2019-11-20	-0.374323	-0.64019	-0.343329
TRR241-E-Se-2019-267_olink	2019-11-26	-0.508032	-0.394449	-0.525429
TRR241-E-Se-2019-272_olink	2019-11-29	0.363594	0.127945	0.278186
TRR241-E-Se-2019-276_olink	2019-12-03	-0.444284	-0.504099	-0.355081
TRR241-E-Se-2019-281_olink	2019-12-05	-0.105247	-0.365511	-0.109114
TRR241-E-Se-2019-284_olink	2019-12-09	-0.483193	-0.393572	-0.495673
TRR241-E-Se-2019-289_olink	2019-12-13	-0.250661	-0.253649	-0.391055
TRR241-E-Se-2019-292_olink	2019-12-13	-0.365665	-0.611553	-0.385431
TRR241-E-Se-2020-001_olink	2020-01-02	-0.104236	0.0425532	-0.143608
TRR241-E-Se-2020-006_olink	2020-01-07	0.127669	0.198582	0.169978
TRR241-E-Se-2020-015_olink	2020-01-08	-0.2281	-0.157251	-0.149951
TRR241-E-Se-2020-020_olink	2020-01-14	-0.299283	-0.464802	-0.189068
TRR241-E-Se-2020-031_olink	2020-01-24	0.341345	-0.04037	0.348013
TRR241-E-Se-2020-037_olink	2020-02-10	0.416592	0.440461	0.527381
TRR241-E-Se-2020-040_olink	2020-02-18	0.102688	0.271044	0.341054
TRR241-E-Se-2020-044_olink	2020-02-20	-0.253919	-0.237234	-0.287492
TRR241-E-Se-2020-051_olink	2020-03-16	-0.124753	-0.126907	-0.18625
TRR241-E-Se-2020-070_olink	2020-05-08	-0.23116	-0.255319	-0.315682
TRR241-E-Se-2020-075_olink	2020-05-11	-0.358788	-0.26513	-0.368013
TRR241-E-Se-2020-078_olink	2020-05-15	-0.116175	-0.0564123	-0.212803
TRR241-E-Se-2020-081_olink	2020-05-19	0.107008	0.0299111	-0.0106031
TRR241-E-Se-2020-088_olink	2020-05-20	-0.205405	-0.340201	-0.302746
TRR241-E-Se-2020-091_olink	2020-05-20	-0.0126405	0.0742182	-0.1277
TRR241-E-Se-2020-094_olink	2020-05-25	0.0140969	0.572611	0.1299
TRR241-E-Se-2020-097_olink	2020-05-27	-0.255436	-0.524351	-0.179439
TRR241-E-Se-2020-100_olink	2020-05-28	-0.254154	-0.483403	-0.25523
TRR241-E-Se-2020-103_olink	2020-06-05	0.313656	0.255203	0.164721
TRR241-E-Se-2020-108_olink	2020-06-08	-0.389644	-0.590032	-0.501051
TRR241-E-Se-2020-112_olink	2020-06-09	0.388907	-0.0942487	0.369972
TRR241-E-Se-2020-117_olink	2020-06-18	-0.0471377	0.20766	-0.0680455
TRR241-E-Se-2020-120_olink	2020-06-19	-0.392038	-0.502762	-0.280765
TRR241-E-Se-2020-125_olink	2020-06-22	0.291304	-0.129727	0.260769
TRR241-E-Se-2020-128_olink	2020-06-24	0.169961	0.241527	0.0957078
TRR241-E-Se-2020-131_olink	2020-06-24	0.0768231	0.0879705	0.0910845
TRR241-E-Se-2020-134_olink	2020-06-25	-0.0525802	0.338916	-0.132662
TRR241-E-Se-2020-137_olink	2020-07-02	-0.193785	-0.0412599	-0.320893
TRR241-E-Se-2020-140_olink	2020-07-03	0.40874	0.0672519	0.51479
TRR241-E-Se-2020-146_olink	2020-07-03	-0.591853	-0.404302	-0.545297
TRR241-E-Se-2020-149_olink	2020-07-06	-0.131027	0.253995	-0.129597
TRR241-E-Se-2020-155_olink	2020-07-08	-0.0650305	-0.221082	-0.123823
TRR241-E-Se-2020-158_olink	2020-07-10	-0.2215	-0.501678	-0.035915
TRR241-E-Se-2020-161_olink	2020-07-10	0.478045	0.510957	0.534027
TRR241-E-Se-2020-166_olink	2020-07-17	0.00112994	0.0880399	-0.062851
TRR241-E-Se-2020-186_olink	2020-08-03	-0.234955	-0.256894	-0.0982814
TRR241-E-Se-2020-189_olink	2020-08-07	-0.116624	-0.205167	0.0748583
TRR241-E-Se-2020-204_olink	2020-09-28	-0.292118	-0.445195	-0.272156
TRR241-E-Se-2020-215_olink	2020-10-08	0.00507453	-0.209703	0.164054
TRR241-E-Se-2020-216_olink	2020-10-09	-0.455818	-0.618242	-0.389502
TRR241-E-Se-2020-218_olink	2020-10-12	0.00347282	0.229039	0.0516906
TRR241-E-Se-2020-221_olink	2020-10-15	0.00217451	0.130184	0.0836117
TRR241-E-Se-2020-226_olink	2020-10-19	-0.0826484	-0.228843	0.0803846
[truncated: 160 more rows]

## Sheet: ExtendedDataTable4_bMIS_scores
sample_id	date	tissue	sampling_procedure	bMIS_IBD	bMIS_CD	bMIS_UC
[truncated: 417 more rows]

[truncated: 6 more sheets: ExtendedDataTable5_DGE_CDcolon, ExtendedDataTable6_DGE_CDileum, ExtendedDataTable7_DGE_UCcolon, ExtendedDataTable8_DPA_CDcolon, ExtendedDataTable9_DPA_CDileum, ExtendedDataTable10_DPA_UCcolon]
